# Supplementary material for: Understanding EFL learners’ excessive use of translation software: An extension of the flow theory
Source: PLoS One. 2025 Nov 14;20(11):e0335610. doi: 10.1371/journal.pone.0335610 (PMC12617918; doi:10.1371/journal.pone.0335610)
Supplement: S1 Dataset — (XLSX) [file pone.0335610.s001.xlsx]

## Sheet: 575 - 副本
index	totalseconds	SEX	Q2	Q3	Q4	Q5	Q6_Choice1	Q6_Choice2	Q6_Choice3	Q6_Choice4	Q6_Choice5	Q7_Choice1	Q7_Choice2	Q7_Choice3	Q7_Choice4	Q7_Choice5	Q7_Choice6	Q7_Choice7	PTQ1	PTQ2	PTQ3	PTQ4	TP1	TP2	TP3	TTF1	TTF2	TTF3	TTF4	SN1	SN2	SN3	FL1	FL2	FL3	FL4	EU1	EU2	EU3	EU4
1	189	1	1	1	2	2	1	0	0	0	1	1	1	1	1	1	1	0	3	3	3	3	3	3	3	3	3	3	3	3	3	3	3	3	3	3	3	3	3	3
2	174	1	1	1	1	2	1	1	1	0	1	1	1	0	1	1	0	0	2	2	2	2	2	2	2	2	3	2	2	3	2	3	3	3	2	3	2	1	1	2
3	206	2	2	1	2	2	1	0	1	1	1	1	0	1	1	1	1	0	3	3	2	3	3	3	3	3	2	3	3	4	4	2	2	2	2	2	3	3	3	3
4	217	2	1	1	2	2	1	0	1	0	0	1	0	0	1	0	0	0	2	3	3	3	2	3	3	3	2	2	2	3	2	2	4	4	4	3	3	2	2	3
5	203	2	1	1	2	1	1	0	1	1	1	1	1	1	1	1	0	1	3	3	3	3	3	3	3	3	3	3	3	3	3	3	3	3	3	3	3	3	3	3
6	339	2	1	1	2	2	1	1	1	0	0	1	1	0	0	0	1	0	3	3	3	3	3	3	3	3	3	2	2	3	2	3	3	2	2	3	2	2	2	2
7	203	2	1	1	2	2	1	1	1	1	0	1	1	1	1	1	1	0	1	1	1	1	1	2	2	2	2	2	2	2	2	2	2	2	1	1	4	3	3	4
8	219	2	3	2	1	1	1	0	0	0	1	1	0	0	1	0	0	0	3	3	3	3	3	3	3	2	2	2	2	4	3	3	4	4	4	3	4	3	4	3
9	227	2	1	1	2	2	1	1	1	1	0	1	0	1	1	1	0	0	3	3	2	2	2	2	2	2	2	3	3	3	2	2	3	3	2	2	3	3	2	3
10	381	2	1	1	2	2	1	0	1	1	0	1	1	0	1	0	1	0	2	2	3	3	2	3	2	2	2	2	2	4	2	3	2	2	2	2	2	3	2	3
11	220	2	1	1	1	2	1	1	1	1	0	1	0	0	1	1	1	0	3	2	3	2	2	3	3	2	3	2	2	2	3	3	2	2	3	4	2	3	2	3
12	223	2	2	2	1	2	1	1	1	0	0	1	1	0	0	0	0	0	2	2	2	2	2	2	2	2	2	2	2	3	2	2	2	2	2	2	2	2	2	2
13	259	2	2	2	2	2	0	1	1	1	1	1	1	0	0	0	1	1	2	2	2	2	2	2	2	2	2	2	2	2	4	3	3	4	3	3	2	2	2	2
14	243	2	2	2	1	2	1	1	1	0	0	1	0	1	1	1	1	0	3	3	3	3	3	3	3	3	3	3	3	3	3	3	3	3	3	3	3	3	3	3
15	232	1	1	2	2	2	1	0	0	0	0	1	1	0	0	0	0	0	1	1	1	1	1	1	1	1	1	1	1	1	2	2	1	1	2	2	1	2	2	1
16	268	2	2	2	1	2	1	1	0	1	0	1	1	0	1	0	0	0	2	2	3	3	2	2	2	2	3	3	3	3	2	2	3	2	2	2	2	2	3	3
17	275	2	3	2	1	3	0	1	1	0	0	1	1	0	0	0	1	0	2	2	3	3	2	3	3	3	2	3	3	4	2	4	4	4	4	4	2	3	2	2
18	224	1	2	2	2	3	0	0	1	0	0	0	1	1	0	0	0	0	3	3	3	3	3	3	3	3	3	3	3	3	3	3	3	3	3	3	3	3	3	3
19	235	2	2	2	1	2	1	1	1	1	0	0	0	1	1	0	0	0	3	3	3	3	2	3	3	2	2	2	2	3	2	3	3	2	2	3	3	3	3	3
20	266	1	1	2	2	2	0	0	1	0	0	0	0	0	1	0	0	0	3	3	3	2	2	3	2	4	2	2	2	2	3	2	3	2	2	2	2	1	1	2
21	254	2	1	1	2	3	1	0	0	0	0	0	0	1	1	0	0	0	3	3	3	3	3	3	3	3	3	3	3	4	3	3	3	3	3	4	3	3	3	3
22	220	1	1	2	2	3	1	1	1	0	0	0	0	1	0	1	0	0	1	1	3	2	2	2	2	2	2	2	2	2	2	2	2	2	2	2	2	2	2	4
23	196	1	4	1	1	2	1	0	1	0	0	1	0	0	1	1	0	0	3	3	3	4	5	3	2	3	4	3	3	2	3	4	3	3	3	4	2	3	3	5
24	248	2	1	1	1	2	1	1	1	1	0	0	1	1	1	0	1	0	2	4	4	3	3	3	3	3	2	2	2	2	2	3	4	1	2	3	3	3	2	3
25	237	1	4	1	1	2	1	1	1	0	1	1	1	1	1	1	1	1	2	2	2	2	3	3	4	2	3	2	2	2	4	4	3	2	2	1	2	2	2	2
26	263	2	1	2	2	3	0	0	1	0	0	1	0	0	0	0	0	0	3	3	3	3	3	3	3	3	3	3	3	3	3	3	3	3	3	3	3	3	3	3
27	229	1	1	2	2	2	1	1	1	0	0	1	1	1	0	0	0	0	2	2	2	2	2	2	2	2	2	2	2	2	2	2	2	2	2	2	3	2	2	3
28	254	2	1	2	2	3	0	1	1	0	1	1	1	0	1	0	1	0	3	3	3	3	3	3	3	3	3	3	3	3	3	3	3	3	3	3	3	3	3	3
29	228	1	1	2	2	2	0	1	1	0	0	1	1	0	0	0	1	0	2	2	2	3	3	2	2	2	3	3	3	3	3	3	2	2	3	2	2	2	2	3
30	302	1	1	2	2	3	1	0	1	1	0	1	1	1	1	1	0	0	1	1	1	1	1	1	1	1	1	1	1	1	1	1	1	1	1	1	3	2	3	3
31	226	1	1	2	2	3	1	1	1	0	0	1	0	0	0	0	0	0	2	2	2	2	2	2	2	2	2	2	2	2	2	2	2	2	2	2	2	2	2	2
32	247	2	1	2	2	1	1	1	1	1	0	1	1	0	1	0	0	0	3	3	3	2	3	2	3	2	3	3	3	2	2	3	2	3	3	2	3	4	3	4
33	265	2	2	1	2	2	1	1	1	0	1	1	1	0	1	0	1	0	3	3	3	3	3	3	3	3	3	3	3	3	3	3	3	3	3	3	3	3	2	3
34	325	2	3	2	2	2	1	0	0	0	0	1	1	0	1	1	0	0	2	2	2	2	2	3	3	2	2	2	2	2	2	2	2	2	2	2	3	2	3	2
35	265	2	3	1	1	2	1	1	1	1	0	1	1	1	1	0	0	0	2	2	2	2	2	2	2	2	2	2	2	2	2	2	2	2	2	2	2	2	2	2
36	305	2	1	1	2	2	1	0	1	1	1	1	0	0	1	1	1	0	3	4	4	3	4	4	4	2	2	2	2	4	2	2	2	4	3	2	2	2	2	2
37	267	2	2	2	2	2	0	1	0	1	0	1	0	1	0	1	0	0	2	2	2	2	2	2	2	2	2	2	2	2	2	2	2	2	2	2	2	2	2	2
38	202	1	3	1	1	1	1	1	1	1	0	1	1	1	1	1	1	0	3	2	3	2	2	2	2	2	2	2	2	2	2	2	3	2	2	2	4	2	2	4
39	228	2	1	1	2	2	1	1	0	0	0	0	1	1	1	1	0	0	3	3	3	3	3	3	3	3	3	3	3	3	3	3	3	3	3	3	3	3	3	3
40	278	2	1	2	2	2	0	1	1	1	0	1	1	1	1	0	0	0	2	2	3	3	3	3	3	2	2	2	2	3	3	3	3	3	2	3	3	3	3	4
41	182	1	3	2	2	2	1	1	1	1	0	1	1	1	1	1	1	0	2	2	2	2	2	2	2	2	2	2	2	2	2	2	2	2	2	3	2	2	2	2
42	235	1	2	2	2	1	0	1	1	0	1	1	1	0	1	0	0	0	3	3	3	3	3	3	3	3	3	3	3	3	3	3	3	3	3	3	4	4	3	2
43	205	1	1	2	2	2	1	0	1	1	1	1	1	1	1	1	1	1	2	2	2	3	3	3	3	3	3	3	3	2	3	3	2	3	3	2	4	4	3	3
44	180	2	4	1	1	2	1	0	0	0	0	0	1	1	1	1	0	0	3	2	3	3	1	1	1	2	2	2	2	2	2	3	2	3	3	2	3	3	3	4
45	202	2	1	1	2	2	1	1	1	0	0	1	0	1	1	1	1	0	2	2	2	2	2	3	3	3	3	2	2	2	2	3	3	3	3	3	3	2	2	2
46	220	2	1	2	2	1	0	1	1	0	0	1	0	0	0	0	1	0	3	3	3	3	3	3	4	2	2	2	2	3	3	3	3	3	3	3	3	3	3	3
47	221	2	4	1	1	2	1	1	1	1	0	1	1	0	1	1	1	0	3	3	3	3	2	2	2	2	2	3	3	2	2	3	2	2	2	2	3	3	2	3
48	180	1	1	2	2	2	1	1	1	0	1	1	1	0	1	0	1	0	2	2	3	3	2	3	3	2	2	2	2	3	2	4	3	2	3	2	4	3	2	5
49	234	2	1	2	2	2	1	1	1	1	0	1	0	1	1	1	0	0	2	3	3	2	2	4	4	1	1	2	2	2	4	2	2	2	2	3	4	4	2	2
50	181	1	1	2	2	2	1	1	1	0	1	1	1	1	1	1	1	0	2	2	2	2	2	1	2	2	2	2	2	1	2	2	2	2	2	2	3	2	2	3
51	194	1	1	2	2	3	1	1	1	1	0	0	1	0	1	1	0	0	3	4	5	3	1	4	3	3	1	3	3	5	2	4	5	3	2	2	3	1	4	3
52	282	1	3	1	1	2	0	1	1	0	1	1	1	0	0	0	1	0	1	1	1	1	1	1	1	1	1	1	1	1	1	1	1	1	1	1	1	1	1	1
53	185	2	4	1	1	1	1	0	1	0	1	1	1	0	1	1	1	0	3	3	3	3	3	3	3	3	3	3	3	3	3	3	3	3	3	3	3	3	3	3
54	182	1	1	2	2	2	1	1	1	0	0	1	0	0	1	1	1	0	3	3	2	3	3	3	3	3	3	3	3	3	3	3	4	3	3	3	3	3	3	3
55	198	1	1	2	2	3	0	1	0	1	0	0	0	0	1	0	0	0	3	3	3	3	2	3	3	3	3	3	3	3	3	3	3	3	3	3	3	3	3	3
56	253	1	2	2	2	1	1	1	1	0	0	1	1	0	1	0	1	0	2	2	2	3	3	4	4	2	2	2	2	3	2	3	2	3	3	3	3	3	3	3
57	191	1	1	2	2	2	1	1	0	1	0	1	1	0	1	1	1	0	1	1	1	1	1	1	1	1	2	1	1	2	1	1	1	1	1	1	1	2	1	1
58	195	2	4	1	1	1	0	1	1	0	0	1	1	0	1	0	1	1	3	3	2	3	4	5	5	2	2	2	2	4	4	3	2	2	2	2	3	1	2	3
59	242	1	4	1	1	2	1	1	1	1	0	1	1	1	1	0	1	0	2	2	4	3	2	2	2	1	2	1	1	1	3	2	3	4	5	3	2	2	1	3
60	320	2	4	1	1	1	0	1	0	1	1	1	0	0	1	0	1	0	2	2	2	2	2	2	2	2	2	2	2	2	2	2	2	2	2	2	2	2	2	2
61	268	2	1	2	2	1	1	0	0	1	1	1	1	1	1	1	1	1	2	2	2	2	3	4	4	2	2	2	2	2	2	3	2	2	2	2	4	4	2	2
62	251	1	1	2	2	2	1	1	1	0	0	1	1	0	0	1	1	0	2	2	2	2	2	3	3	2	2	2	2	2	2	2	2	2	2	2	2	2	2	3
63	229	1	2	2	1	3	1	1	1	0	0	1	1	0	0	1	1	1	4	3	3	3	3	3	3	3	3	3	3	3	3	3	3	3	3	3	3	3	3	3
64	278	2	1	2	2	3	1	1	1	1	0	0	0	0	1	1	0	0	3	2	3	3	3	3	3	2	2	2	2	2	2	3	2	3	3	3	3	3	3	3
65	227	1	1	2	2	3	1	0	1	0	0	1	0	0	1	1	0	0	2	2	2	2	2	3	2	3	3	3	3	3	3	3	2	3	3	3	3	3	3	3
66	200	1	1	2	2	2	0	1	0	0	1	1	1	0	0	0	1	0	2	2	2	2	2	3	3	2	2	3	3	2	3	3	2	2	2	2	2	3	3	2
67	189	1	1	2	2	3	0	0	1	0	0	0	0	0	1	1	1	0	2	2	2	2	2	3	3	3	3	3	3	3	3	3	3	3	3	3	3	3	3	3
68	286	2	1	2	2	3	0	1	1	1	0	1	0	0	1	0	0	0	3	4	2	2	2	3	3	2	3	2	2	2	3	4	2	3	3	3	4	4	4	4
69	189	2	1	2	2	2	0	1	0	0	0	1	0	0	0	0	0	0	2	2	2	2	2	2	2	2	2	2	2	2	2	2	2	2	2	2	2	3	2	3
70	221	1	1	2	2	3	1	1	1	1	0	0	0	1	1	1	0	0	3	4	4	4	2	3	3	2	2	2	2	2	2	2	4	4	2	2	2	4	2	4
71	117	2	2	2	2	1	0	0	1	0	0	1	1	0	1	0	1	0	2	2	2	2	3	3	3	2	2	2	2	2	3	2	2	2	2	2	4	2	2	2
72	222	1	1	2	2	2	0	0	1	0	1	1	1	0	0	0	1	0	2	2	3	3	3	3	3	2	2	2	2	2	2	3	3	2	3	2	2	3	2	2
73	278	2	1	2	2	3	1	1	0	1	0	1	1	1	1	1	0	0	3	3	3	2	2	3	3	2	2	2	2	3	3	3	3	3	3	3	3	3	3	3
74	277	1	1	2	2	4	0	0	0	0	1	0	1	0	1	0	0	0	3	2	2	4	2	2	2	2	2	2	2	2	2	2	2	2	2	2	2	2	2	2
75	227	1	1	2	2	5	1	0	0	0	0	1	0	0	0	0	0	0	3	3	3	3	1	1	1	1	1	1	1	1	3	3	3	3	3	3	3	3	3	3
76	202	1	1	2	2	2	1	1	0	0	0	1	1	1	1	1	1	0	3	3	4	3	2	3	3	2	2	2	2	2	3	4	2	3	3	2	4	2	2	4
77	268	1	3	2	2	1	1	0	0	1	0	1	1	1	0	0	0	0	4	1	3	1	2	2	2	3	2	2	2	1	1	2	1	1	2	3	2	2	2	2
78	240	2	1	2	2	1	0	0	0	0	1	1	0	0	0	0	0	0	1	2	1	1	1	1	3	2	2	2	2	2	2	2	3	2	2	2	3	3	3	3
79	379	2	4	1	1	1	1	1	1	0	1	1	1	0	1	0	1	1	3	3	3	3	3	3	3	3	3	2	2	1	2	2	2	3	3	3	2	2	2	2
80	271	1	2	2	2	3	0	1	1	0	0	1	1	1	1	0	0	0	2	2	2	2	2	3	2	2	2	2	2	1	1	2	2	2	2	2	2	2	3	3
81	183	2	2	2	2	3	1	1	1	0	1	1	1	0	1	0	0	0	2	2	2	2	2	2	2	2	2	2	2	2	2	2	2	2	2	2	4	3	3	3
82	186	1	1	2	2	1	1	0	0	0	0	1	0	0	0	0	0	0	2	3	3	3	3	3	3	3	3	3	3	3	3	3	3	3	3	4	3	3	3	3
83	223	1	2	2	2	3	1	1	1	0	0	1	0	1	1	1	0	0	2	2	3	3	4	4	3	2	2	2	2	2	3	2	3	3	3	3	4	2	3	3
84	231	2	1	2	2	2	1	1	1	0	1	1	1	0	0	1	1	0	3	3	3	3	3	4	3	3	3	3	3	3	3	3	3	3	3	3	3	3	3	3
85	255	1	1	2	2	1	1	0	0	0	0	0	1	0	0	0	0	0	3	3	3	2	3	3	3	3	2	3	3	3	3	3	3	2	3	3	2	2	2	2
86	278	2	1	2	2	2	1	1	0	0	0	1	1	1	1	1	1	0	3	3	3	3	3	3	3	3	3	3	3	3	3	3	3	3	3	3	3	3	3	3
87	282	2	4	2	1	2	1	1	1	0	0	1	1	1	1	1	0	0	3	3	3	2	2	2	3	3	3	3	3	3	2	3	3	3	3	3	3	3	3	3
88	222	2	1	2	2	1	1	1	1	1	0	1	0	0	1	1	1	0	1	2	2	2	2	2	3	2	2	2	2	2	2	2	2	2	2	2	2	2	2	2
89	263	1	1	2	2	2	1	1	1	1	0	1	1	1	1	1	1	0	2	2	2	2	2	2	2	2	2	2	2	2	2	2	2	2	2	2	2	2	2	2
90	224	1	1	2	2	4	0	0	0	1	0	1	0	0	0	0	0	0	1	1	1	3	2	1	1	3	2	1	1	2	3	2	3	3	4	4	4	3	3	1
91	222	2	1	2	2	3	1	1	1	0	0	1	1	1	1	1	1	0	3	2	2	2	2	4	3	3	3	3	3	3	3	3	4	3	3	2	2	3	3	3
92	218	1	1	2	2	4	1	0	0	0	0	1	0	0	0	0	1	0	3	3	3	3	3	3	3	3	3	3	3	3	4	4	3	3	3	3	4	4	3	4
93	294	1	1	2	2	2	1	1	0	1	0	1	1	1	1	0	1	0	1	3	3	2	1	3	3	2	2	2	2	2	4	2	2	2	2	2	4	4	4	4
94	190	2	1	2	2	3	0	1	1	1	1	1	1	0	0	1	1	0	2	2	2	2	2	3	3	2	3	3	3	3	3	3	3	3	3	3	3	3	3	3
95	194	1	1	2	2	2	0	0	1	0	0	0	1	0	0	0	0	0	2	2	2	2	2	2	2	2	2	2	2	2	2	2	2	4	4	4	4	4	4	4
96	377	2	1	2	2	2	1	1	1	0	0	1	0	0	0	1	0	0	2	2	2	2	2	3	3	2	2	2	2	2	2	3	3	3	3	3	2	2	1	2
97	222	2	1	2	2	3	1	1	0	0	0	1	1	1	1	0	0	0	3	2	2	2	2	2	2	2	2	2	2	2	2	2	2	2	2	2	4	4	4	4
98	199	1	1	2	2	1	0	0	0	0	1	0	0	0	0	0	1	1	1	1	1	1	1	1	1	2	2	2	2	2	3	3	3	2	2	3	2	3	4	3
99	243	1	4	2	1	1	0	0	0	0	1	1	1	0	1	0	1	1	1	1	1	1	1	1	1	1	1	1	1	1	1	1	1	1	1	1	1	1	1	1
100	334	2	1	2	2	2	1	1	1	1	0	1	1	0	0	1	0	0	3	3	3	3	3	2	3	2	3	3	3	3	3	3	3	3	3	3	4	3	4	3
101	242	2	1	2	2	3	0	1	1	0	0	1	0	0	1	0	1	0	3	3	3	3	2	3	3	2	3	2	2	2	2	2	3	2	3	2	4	3	1	2
102	229	2	2	2	1	2	1	1	1	1	0	1	0	1	1	0	0	0	3	3	3	3	3	3	4	3	2	2	2	2	3	3	3	3	3	4	4	4	4	4
103	263	1	3	2	2	3	1	1	0	0	0	1	1	1	1	1	1	1	3	3	3	3	3	3	3	3	3	3	3	3	3	3	3	3	3	3	3	3	3	3
104	242	1	1	2	2	4	1	1	1	1	0	1	0	0	1	1	0	0	3	3	3	3	4	4	4	3	3	3	3	3	4	4	3	3	3	4	3	3	3	3
105	194	2	1	2	2	2	1	1	1	1	0	1	0	1	1	1	0	1	2	2	2	2	2	2	2	2	2	2	2	2	2	3	2	3	2	3	1	2	2	2
106	192	2	4	1	1	1	1	1	1	0	0	1	1	1	1	0	0	0	2	3	3	3	2	3	3	2	2	1	1	2	4	3	3	2	2	2	2	2	1	1
107	189	2	1	2	2	2	0	1	1	1	0	1	1	1	1	1	1	0	3	3	2	3	1	2	2	2	1	2	2	2	2	3	2	2	3	1	3	3	3	4
108	229	1	1	2	2	2	1	1	1	1	0	1	0	1	0	0	0	0	2	2	2	2	2	2	2	2	2	2	2	2	2	2	2	2	2	2	4	5	5	4
109	274	2	1	2	2	3	1	0	0	0	0	1	1	0	0	0	1	1	3	3	3	3	3	3	3	3	4	3	3	3	3	3	3	3	3	3	3	3	3	3
110	336	2	1	2	2	3	0	1	1	0	0	1	1	0	1	0	1	0	3	3	3	3	2	3	3	3	3	3	3	3	3	3	3	3	3	3	3	3	3	3
111	242	1	1	2	2	4	0	0	1	0	0	1	1	0	1	0	0	0	2	2	2	2	2	3	3	2	2	2	2	2	3	2	2	2	2	2	3	3	2	2
112	190	2	1	2	2	3	1	1	1	1	0	1	1	1	1	1	1	0	2	2	4	2	3	3	3	3	3	3	3	3	3	3	3	3	3	3	3	3	3	3
113	257	1	4	1	1	2	1	1	1	1	0	1	1	0	1	0	1	0	3	2	3	3	2	3	3	2	2	2	2	2	2	3	3	3	3	3	3	2	2	3
114	241	1	2	2	2	2	1	0	1	0	0	0	0	1	1	1	0	0	2	2	3	3	4	5	5	2	2	2	2	4	3	3	3	3	3	3	3	3	3	3
115	225	1	1	2	2	3	1	1	1	1	0	1	1	0	0	1	1	0	3	3	3	3	2	3	3	3	2	3	3	2	3	3	3	3	3	3	3	3	3	3
116	207	1	1	2	2	3	1	0	1	0	1	1	0	0	1	0	0	0	2	2	2	2	2	3	2	2	2	2	2	2	2	2	2	2	2	2	4	4	4	4
117	228	2	2	2	2	2	1	1	1	0	1	1	1	1	1	1	1	1	3	3	3	3	3	3	3	3	3	3	3	3	3	3	3	3	3	3	2	3	3	2
118	245	1	1	2	2	2	0	0	1	0	0	1	0	0	1	0	1	1	3	3	3	3	4	4	4	3	2	2	2	4	3	3	3	4	3	3	3	3	3	3
119	276	2	1	2	2	3	0	1	0	1	0	1	1	1	1	1	1	1	2	3	3	3	4	4	4	3	3	3	3	3	3	3	3	3	3	3	3	2	3	3
120	291	2	4	1	2	2	1	0	1	0	1	1	0	0	1	0	1	0	2	2	2	2	3	3	3	2	2	2	2	2	3	3	2	2	2	2	2	2	2	2
121	259	2	1	2	2	1	1	1	1	1	0	1	0	1	0	0	0	0	2	3	4	1	3	3	4	2	3	2	2	1	4	2	2	5	2	3	5	5	4	2
122	272	1	1	2	2	2	0	1	0	0	0	1	0	1	1	0	0	0	3	3	3	3	2	3	3	3	2	2	2	3	3	3	3	3	3	3	3	3	3	3
123	459	2	3	2	2	1	1	1	1	1	0	1	1	1	1	1	1	1	2	2	2	2	4	4	4	2	2	2	2	2	2	2	3	3	3	3	3	3	3	2
124	237	2	1	2	2	1	0	0	0	0	1	1	1	0	0	0	0	0	1	1	1	1	1	1	1	1	1	1	1	1	1	1	1	1	1	1	1	1	1	1
125	356	2	1	2	2	4	1	1	0	0	0	1	1	0	0	1	0	0	2	3	3	3	2	2	3	3	3	2	2	2	4	4	3	2	3	5	4	2	3	3
126	271	1	1	2	2	2	1	1	1	1	0	1	1	1	1	1	0	0	2	2	2	2	2	2	2	2	2	2	2	2	2	2	2	2	2	2	2	2	2	2
127	211	2	1	2	2	2	0	0	1	1	1	1	0	0	0	0	0	0	2	2	3	2	3	4	4	2	2	2	2	3	3	3	3	3	3	3	2	2	1	2
128	352	1	4	1	1	2	1	1	1	1	0	1	1	0	1	1	1	0	3	3	3	2	1	1	1	1	1	1	1	2	2	2	1	1	1	1	4	4	3	4
129	254	1	1	2	2	3	1	0	0	0	0	1	0	0	0	0	0	0	1	1	1	4	1	1	4	1	1	1	1	1	1	1	1	1	1	1	1	1	1	1
130	310	2	1	2	2	3	0	1	1	1	0	1	0	0	1	1	0	0	2	2	2	2	2	3	2	3	2	2	2	2	2	3	2	2	2	3	2	2	2	3
131	336	2	1	2	2	3	1	1	1	0	0	1	1	0	1	1	0	0	3	3	3	3	3	3	3	3	3	3	3	3	3	2	2	3	2	3	2	3	2	3
132	402	2	1	2	2	1	1	1	1	0	1	1	1	0	1	1	1	1	1	2	2	2	3	3	3	2	2	2	2	4	4	3	1	2	2	2	3	1	4	1
133	232	2	1	2	2	2	1	0	0	0	0	0	0	1	0	0	0	0	3	3	3	3	3	3	3	3	3	3	3	3	3	3	3	3	3	3	3	3	3	3
134	197	1	1	2	2	3	1	1	1	1	0	1	1	1	0	1	0	0	3	3	3	3	1	3	3	2	2	2	2	2	2	2	2	2	2	2	3	4	4	4
135	223	1	1	2	2	1	0	0	0	0	1	1	1	0	1	0	0	0	2	3	3	3	4	4	4	4	3	2	2	3	2	2	2	2	2	2	2	2	2	2
136	197	1	1	2	2	3	0	1	0	0	0	1	1	1	1	0	0	0	2	2	3	1	2	2	2	2	1	2	2	3	2	2	3	2	3	2	2	2	2	3
137	193	1	2	2	1	2	0	1	1	0	1	1	1	1	1	1	1	0	3	3	3	3	2	3	3	3	3	3	3	3	3	3	3	3	3	3	3	3	3	3
138	239	2	1	2	2	3	1	1	1	1	0	1	0	1	1	1	0	0	3	3	3	3	2	3	3	3	3	3	3	3	3	3	2	3	2	3	3	3	3	3
139	260	2	1	2	2	2	0	1	1	1	1	1	0	0	1	0	1	0	2	2	3	2	2	3	3	2	2	3	3	2	3	2	2	2	2	2	2	2	2	2
140	208	2	1	2	2	3	1	1	1	0	0	1	0	0	1	1	0	0	2	1	1	2	2	2	2	2	1	2	2	2	2	2	2	2	3	4	3	3	3	3
141	255	2	1	2	2	1	0	1	1	1	1	1	1	1	1	1	1	1	2	2	2	2	2	2	2	2	2	2	2	2	2	2	2	2	2	2	2	2	2	2
142	247	1	1	2	2	2	1	1	1	1	0	1	1	0	0	1	1	0	3	3	3	3	3	4	4	3	3	3	3	2	3	3	3	2	2	3	2	3	3	2
143	204	1	1	2	2	2	0	1	1	1	0	1	0	1	1	1	1	1	3	3	3	3	2	2	2	3	3	3	3	3	3	3	3	3	3	3	3	3	3	3
144	307	2	1	2	2	4	1	0	0	1	1	1	1	1	1	0	0	0	2	2	3	3	3	3	3	3	3	3	3	3	3	3	3	3	3	3	3	3	3	2
145	224	2	2	1	1	2	1	1	0	0	0	1	1	1	1	0	0	0	3	2	2	2	2	2	2	3	3	2	2	2	3	2	2	2	3	2	2	3	2	2
146	188	2	2	1	2	2	1	1	0	0	0	1	1	0	1	0	1	0	2	3	3	4	4	5	4	2	2	2	2	2	4	4	2	2	3	4	2	2	2	2
147	187	2	4	1	1	2	1	1	1	1	0	1	1	0	1	0	0	0	1	1	1	1	1	1	1	1	1	1	1	1	1	1	1	1	1	1	1	1	1	1
148	213	2	1	2	2	3	1	1	1	0	0	0	1	0	1	1	0	0	2	3	2	2	2	3	2	2	2	2	2	2	2	2	2	2	2	2	3	3	4	4
149	403	2	1	2	2	2	0	1	0	0	0	1	0	0	0	0	0	0	2	2	2	2	3	4	3	2	2	2	2	2	1	2	2	3	3	2	2	3	3	3
150	202	2	1	2	2	3	0	1	0	0	0	0	0	0	1	0	0	0	3	3	3	3	2	2	2	3	3	3	3	3	3	3	3	3	3	3	3	3	3	3
151	226	1	1	2	2	1	1	1	1	1	0	1	1	1	1	1	1	1	3	2	3	3	3	3	3	3	3	3	3	3	3	3	3	3	4	2	3	3	3	3
152	270	1	1	2	2	1	1	1	1	1	0	1	1	1	1	1	1	1	1	1	1	1	1	1	1	1	1	1	1	1	1	1	1	1	1	1	1	1	1	1
153	277	2	1	2	2	2	1	1	1	1	0	1	1	1	0	1	0	0	2	2	2	2	3	4	4	2	2	2	2	2	2	2	2	2	2	2	4	4	2	3
154	203	2	1	2	2	2	1	1	1	1	0	1	0	0	0	0	1	0	3	3	3	4	5	5	5	3	3	3	3	3	3	3	4	3	4	3	4	4	4	4
155	183	2	1	2	2	2	0	1	1	0	0	1	1	1	1	1	0	0	3	2	2	1	2	3	3	3	3	3	3	3	4	3	3	3	3	3	4	5	3	4
156	268	1	1	2	2	1	1	0	1	0	0	1	0	0	1	0	0	0	2	2	2	2	2	2	2	2	2	2	2	2	2	2	2	2	2	2	2	2	2	2
157	218	2	4	1	1	2	1	0	1	1	1	1	1	1	1	1	1	0	3	2	3	4	3	3	3	2	3	3	3	2	2	3	2	2	2	2	4	3	4	4
158	239	2	1	2	2	3	1	1	1	1	0	1	0	1	1	1	0	0	3	3	3	3	2	3	2	2	2	2	2	3	3	3	2	2	2	2	3	3	3	3
159	244	1	1	2	2	3	1	1	0	0	0	0	0	1	1	0	0	0	2	3	3	3	2	2	2	2	2	2	2	2	2	2	2	3	2	2	2	2	3	2
160	233	2	2	2	2	2	0	1	1	0	1	1	1	0	1	0	1	1	2	3	3	3	2	2	2	3	2	2	2	2	2	2	2	2	2	2	2	2	2	2
161	277	1	3	2	2	2	1	1	1	1	0	0	1	1	0	0	1	0	2	2	2	2	2	2	2	2	2	2	2	2	2	2	2	2	2	2	2	2	2	2
162	278	1	1	2	2	1	1	1	1	1	0	1	1	1	1	1	1	0	1	1	1	1	2	2	2	2	2	2	2	2	2	2	2	2	2	2	2	2	2	2
163	205	2	1	1	1	2	0	1	1	0	0	1	0	1	1	0	1	0	3	3	3	4	3	3	3	3	2	2	2	2	4	3	4	3	4	3	4	4	4	4
164	346	1	1	2	2	3	0	0	0	0	1	1	1	0	0	0	1	0	3	3	3	3	2	3	4	2	2	3	3	3	2	2	3	3	3	2	2	2	2	2
165	268	2	4	1	2	1	1	1	1	1	0	1	0	1	1	0	0	0	2	2	2	2	2	2	2	2	3	2	2	2	3	3	3	2	2	2	3	2	4	3
166	180	2	1	2	2	2	1	1	1	0	1	1	1	0	1	1	1	1	2	2	3	3	1	2	2	2	2	1	1	2	2	3	2	3	3	2	2	1	1	2
167	273	2	1	2	2	2	0	1	1	0	0	1	0	1	0	0	1	0	3	3	3	3	3	3	3	3	3	3	3	3	3	3	3	3	3	3	3	3	3	3
168	229	1	4	2	2	3	1	1	1	1	0	1	0	0	1	1	0	0	3	3	3	3	2	3	3	3	3	3	3	3	3	3	3	3	3	3	3	3	3	3
169	273	2	1	2	1	3	0	0	0	0	1	1	0	0	0	0	1	0	3	2	3	3	2	2	2	3	3	3	3	2	3	3	3	1	1	3	3	3	3	4
170	275	2	1	2	2	2	1	1	0	0	0	1	0	0	0	0	0	0	1	1	1	1	1	1	1	1	1	1	1	1	2	2	1	1	1	1	2	1	2	2
171	360	2	3	1	1	1	0	1	1	1	1	1	1	0	0	0	1	0	2	3	2	3	3	5	4	1	1	2	2	4	2	4	2	2	2	3	3	1	1	2
172	227	2	3	1	1	1	1	1	1	1	0	1	0	1	1	0	1	0	3	3	3	3	2	3	3	3	3	2	2	3	3	2	3	2	2	3	2	2	3	3
173	222	2	3	1	2	2	1	1	1	0	1	1	1	1	1	1	1	1	2	2	3	2	3	3	3	3	3	3	3	3	3	4	4	4	3	2	5	5	2	3
174	275	1	2	2	2	1	1	1	1	0	1	1	1	1	1	1	1	1	2	2	2	2	2	2	2	2	2	2	2	2	2	2	2	2	2	3	2	2	2	2
175	186	2	2	2	2	2	0	0	1	0	0	1	0	0	0	0	0	0	3	2	2	2	4	3	3	3	3	3	3	3	3	3	3	3	2	3	3	3	3	2
176	199	2	2	2	2	3	0	1	1	0	1	1	1	0	0	0	0	0	2	2	2	2	2	2	2	2	2	2	2	2	2	2	2	2	2	2	2	2	2	2
177	237	1	2	2	2	1	0	0	0	0	1	0	0	0	1	0	0	1	3	3	4	4	3	4	4	4	3	3	3	3	3	3	3	3	3	3	3	3	3	3
178	191	1	2	2	2	2	0	0	0	0	1	1	1	0	0	0	0	0	2	2	2	2	2	2	2	2	2	2	2	2	2	2	2	2	2	2	2	2	2	2
179	319	1	2	2	2	2	1	1	1	1	0	1	1	1	1	1	0	1	2	2	2	2	2	3	3	2	2	2	2	2	2	2	2	2	2	2	3	3	3	2
180	227	1	2	2	2	3	0	0	1	0	0	1	0	1	0	1	0	1	3	3	3	3	3	3	3	3	3	3	3	3	3	3	3	3	3	3	3	3	3	3
181	269	2	1	2	2	1	1	1	1	0	0	1	0	0	1	1	0	0	3	3	3	3	2	3	4	3	2	3	3	3	2	3	2	3	2	2	4	2	3	2
182	243	2	2	2	1	2	0	0	1	1	0	1	1	0	1	0	1	0	3	2	3	2	2	2	3	3	3	2	2	2	2	2	2	2	3	1	2	2	2	2
183	270	1	1	2	2	4	0	0	0	1	0	1	0	0	0	0	0	0	2	3	2	2	2	2	2	2	2	2	2	3	2	2	1	2	2	3	3	2	2	3
184	180	1	1	2	2	4	0	1	1	0	0	1	1	1	0	0	0	0	3	3	3	2	3	3	4	3	3	3	3	3	3	3	3	3	3	3	3	3	2	2
185	268	1	1	2	2	3	0	1	1	0	0	1	0	0	0	0	0	0	3	3	3	3	3	3	3	3	3	3	3	3	3	3	3	3	3	3	3	3	3	3
186	201	1	2	2	2	5	1	0	0	0	0	0	0	1	0	1	0	0	1	1	1	1	1	1	1	1	1	1	1	1	1	1	1	1	1	1	1	1	1	1
187	257	2	1	2	2	2	1	1	1	0	1	1	1	0	1	1	1	1	2	2	3	2	2	3	2	1	1	1	1	2	2	2	1	3	3	1	3	3	1	2
188	270	2	2	2	2	2	0	0	1	0	1	0	0	1	0	1	0	0	3	2	3	2	2	3	3	2	2	2	2	2	2	3	2	2	3	2	2	3	2	3
189	251	2	2	2	2	1	0	0	1	0	0	0	0	0	1	0	0	0	3	2	2	2	3	2	2	1	1	2	2	2	2	2	2	1	1	3	2	2	1	1
190	268	1	3	2	2	2	1	1	1	0	1	1	1	0	0	1	1	0	4	4	3	4	3	4	3	3	3	4	4	3	3	3	3	3	3	3	2	2	3	2
191	263	2	1	2	2	2	1	0	1	1	0	1	1	0	1	0	0	0	3	3	2	2	3	5	4	4	4	2	2	4	4	4	4	5	4	4	4	4	4	3
192	278	1	1	2	2	3	1	0	0	0	0	1	1	1	1	1	1	0	1	3	3	3	3	3	3	3	3	3	3	3	3	3	3	3	3	3	3	3	3	3
193	378	2	1	2	1	1	1	0	0	0	1	0	1	0	0	1	0	0	3	3	3	2	2	3	3	2	2	2	2	3	2	2	3	3	3	3	2	2	2	3
194	201	1	1	2	2	2	1	1	0	1	0	1	1	1	1	0	1	0	2	2	2	2	2	2	2	2	1	1	1	1	1	1	1	1	1	1	1	1	1	1
195	265	1	1	2	2	3	1	1	1	1	0	1	1	1	1	1	1	1	1	2	2	2	3	1	2	3	2	1	1	3	1	1	2	3	1	3	1	2	2	1
196	225	2	2	2	2	2	0	0	1	1	0	1	1	0	1	0	0	0	2	2	2	2	4	4	3	2	3	3	3	3	3	5	3	3	3	3	3	3	2	2
197	232	1	2	2	2	3	1	0	0	0	1	1	0	0	1	0	1	0	3	2	2	3	4	4	4	3	3	3	3	3	3	3	3	3	3	3	3	3	3	3
198	209	1	3	2	2	2	1	0	0	1	0	1	0	0	1	0	1	0	3	3	4	3	3	3	3	3	3	3	3	3	3	3	3	3	3	3	3	3	3	3
199	269	1	2	2	2	2	1	1	0	0	0	1	0	0	0	0	0	0	2	2	3	3	3	4	3	2	2	2	2	2	2	2	2	2	2	2	2	2	2	2
200	247	1	4	1	1	1	1	0	0	0	0	1	0	0	0	0	0	0	1	1	1	1	2	3	5	2	2	2	2	2	2	2	3	3	3	1	3	1	3	3
201	211	2	4	2	2	2	0	1	1	1	1	1	1	0	0	0	1	1	3	3	3	2	3	3	3	3	3	3	3	3	3	3	3	3	3	3	3	3	3	3
202	238	1	3	2	2	2	0	0	0	0	1	1	1	0	0	0	0	0	3	3	3	3	3	3	3	3	3	3	3	3	3	3	3	3	3	3	3	3	3	3
203	239	1	1	2	2	2	1	1	1	0	0	1	1	1	0	0	0	0	1	1	1	1	1	1	1	1	1	1	1	1	1	1	1	1	1	1	1	1	1	1
204	240	1	1	2	2	3	0	1	0	0	0	1	1	0	0	0	0	0	2	3	2	2	3	2	2	2	2	2	2	2	3	3	2	3	2	3	3	3	3	2
205	231	1	2	2	2	2	1	1	1	1	0	0	1	1	1	1	1	0	2	2	2	2	2	2	2	2	2	2	2	2	2	2	2	2	2	2	2	2	2	2
206	228	1	3	2	2	3	0	1	1	0	1	1	1	1	1	0	1	0	2	3	2	3	3	4	4	3	2	3	3	3	3	3	3	3	2	2	2	2	2	2
207	219	2	2	2	2	1	0	1	1	1	1	1	1	0	1	0	0	0	3	3	3	3	3	3	3	3	3	3	3	3	3	3	3	3	3	3	3	3	3	3
208	271	1	3	2	2	2	0	0	1	1	0	0	1	0	0	0	0	0	2	2	2	2	2	2	2	2	2	2	2	2	2	2	2	2	2	2	2	2	2	2
209	257	2	1	2	2	3	0	1	0	0	0	1	0	0	0	0	0	0	1	2	2	2	2	2	2	2	2	2	2	2	1	2	3	2	2	2	2	2	2	2
210	276	2	1	2	2	3	0	1	0	0	0	1	0	0	1	0	1	0	2	3	3	3	3	3	3	3	3	3	3	3	3	3	3	3	3	3	3	3	3	3
211	220	1	3	2	2	1	0	0	0	0	1	1	1	0	0	0	0	0	3	3	3	3	3	3	3	2	3	3	3	3	3	3	3	3	3	3	3	3	3	3
212	206	2	2	2	1	2	1	1	1	0	0	0	0	1	1	0	1	0	3	3	3	3	2	3	3	3	3	3	3	3	3	3	3	3	3	3	3	3	3	3
213	274	2	2	2	2	3	0	1	0	1	0	1	1	1	1	1	1	0	1	1	1	1	1	1	1	1	1	1	1	1	1	1	1	1	1	1	1	1	1	1
214	226	2	1	2	2	2	0	1	1	0	1	1	1	1	1	0	0	0	2	2	2	2	2	2	2	2	2	2	2	2	2	2	2	2	2	4	3	2	2	4
215	271	2	4	1	1	1	0	0	0	0	1	1	1	1	1	0	1	0	3	2	3	3	2	3	3	1	1	1	1	2	1	1	2	2	2	2	1	1	1	1
216	360	2	1	2	2	2	1	1	1	1	0	1	0	0	0	0	1	0	3	3	3	3	2	2	2	3	3	2	2	3	3	3	3	3	3	3	3	3	3	3
217	330	2	1	2	2	5	0	0	1	0	0	0	0	0	0	1	0	0	3	3	3	3	1	1	1	1	1	2	2	2	3	3	3	3	3	3	3	3	3	3
218	294	2	2	2	2	4	1	0	1	1	0	1	1	0	1	1	1	0	3	2	3	2	3	3	3	4	3	3	3	4	3	3	3	3	3	3	2	3	2	3
219	219	2	4	2	2	1	1	1	1	1	0	1	1	1	1	1	1	1	3	3	2	2	2	2	1	2	3	2	2	2	2	2	2	2	2	2	3	3	3	3
220	228	2	1	2	2	2	0	1	1	0	0	1	0	1	1	1	0	0	2	2	2	2	2	2	2	2	2	2	2	2	2	2	2	2	2	2	2	2	2	2
221	366	2	1	2	2	2	1	1	1	0	0	1	1	1	1	0	1	0	2	2	2	3	3	4	4	3	2	2	2	2	4	3	2	2	2	2	3	2	2	2
222	253	1	1	2	2	2	1	1	0	1	0	1	0	0	1	0	0	0	2	3	2	3	2	2	2	3	2	2	2	2	2	3	2	3	3	4	4	3	4	4
223	205	1	3	2	2	1	1	1	1	0	1	1	1	1	1	1	1	1	1	4	1	1	2	2	2	1	1	1	1	1	1	1	2	1	1	2	1	1	2	2
224	207	2	1	2	2	3	1	1	0	0	0	1	1	1	1	1	0	0	2	2	2	2	2	3	3	2	2	3	3	3	4	4	3	3	3	3	4	4	3	3
225	234	2	1	2	2	2	1	1	1	1	0	1	1	1	1	1	1	1	3	3	3	3	3	3	4	3	3	3	3	3	3	3	3	3	3	3	3	3	3	3
226	247	2	4	2	2	3	0	1	1	1	1	1	1	1	1	1	1	0	3	3	3	3	3	3	3	3	3	3	3	3	3	3	3	3	3	3	3	3	3	3
227	273	1	1	2	2	3	1	0	1	1	1	1	1	1	0	0	0	0	2	2	2	2	2	2	2	2	2	2	2	2	2	2	1	2	2	2	2	2	2	2
228	236	1	1	2	2	3	1	1	1	0	0	1	0	0	0	0	0	0	3	3	3	3	3	4	4	2	3	3	3	3	3	3	3	3	3	3	3	3	3	2
229	258	2	4	2	2	2	0	1	0	0	0	1	0	0	0	0	0	0	1	1	1	3	2	3	3	3	2	3	3	4	3	2	3	3	3	3	3	3	3	3
230	193	2	3	2	2	3	0	1	1	0	0	0	1	0	1	1	0	0	2	2	2	2	2	2	3	2	3	2	2	2	3	2	2	3	2	3	3	3	3	3
231	208	2	3	2	2	1	0	0	1	0	1	1	1	0	1	0	0	0	3	3	3	3	4	5	5	3	3	2	2	3	3	3	3	3	3	3	3	3	2	1
232	279	1	1	2	2	3	1	1	1	1	0	1	1	1	1	1	1	0	2	2	2	3	2	3	3	3	3	3	3	3	3	3	3	2	2	2	3	3	3	3
233	191	2	1	2	2	3	1	0	0	1	1	1	1	1	1	1	0	0	3	3	3	3	3	3	3	3	3	3	3	3	3	3	3	3	3	3	3	3	3	3
234	238	2	1	2	2	3	1	1	1	1	0	1	1	1	1	1	1	0	3	3	3	3	3	3	3	3	3	3	3	3	3	3	3	3	3	3	3	3	3	3
235	199	1	1	2	1	1	1	1	1	1	0	1	1	1	1	1	1	0	2	2	2	2	2	2	2	2	2	2	2	2	2	2	2	3	3	3	3	4	3	4
236	259	1	2	2	2	2	1	1	1	1	0	1	1	1	1	1	1	0	3	3	3	3	3	3	3	3	2	3	3	3	3	3	3	3	3	3	3	3	3	4
237	358	1	2	2	2	4	0	1	1	0	0	0	0	0	0	1	0	0	4	3	3	3	2	3	3	3	3	3	3	3	3	3	3	3	3	3	3	3	3	4
238	190	2	1	2	2	2	0	1	1	1	1	0	0	1	1	1	1	0	3	3	3	3	3	3	3	3	3	3	3	4	3	3	3	3	3	3	3	4	4	4
239	240	2	1	2	2	2	1	1	0	1	0	1	0	1	1	0	0	0	3	2	3	3	3	2	3	2	3	3	3	3	3	3	3	3	3	3	2	3	3	2
240	383	2	1	2	2	3	0	1	0	0	0	1	0	0	1	0	0	0	2	2	2	2	2	3	3	2	2	2	2	2	2	3	3	3	3	3	3	3	3	4
241	208	1	3	2	2	1	1	1	1	1	0	1	1	0	0	1	1	0	3	3	3	3	3	3	3	1	2	1	1	1	1	3	1	1	1	1	5	2	2	2
242	180	2	1	2	2	1	1	0	1	0	0	1	1	0	0	0	0	0	1	1	1	1	1	1	3	3	3	3	3	3	3	3	3	2	3	2	2	2	2	2
243	224	1	2	2	2	2	0	1	0	0	0	1	1	0	0	0	1	0	2	3	1	1	1	1	1	1	1	1	1	1	2	2	2	2	2	2	2	2	2	2
244	255	2	4	2	2	2	1	1	1	0	1	1	0	0	1	0	1	0	3	3	3	3	3	3	3	3	3	2	2	3	3	3	3	3	3	3	2	2	2	2
245	199	2	1	2	2	3	0	1	1	0	0	1	1	1	1	0	1	0	2	2	2	2	2	3	3	2	2	2	2	4	3	3	3	2	2	3	3	3	3	3
246	254	2	1	2	2	3	0	1	1	0	0	1	1	0	1	0	1	0	3	2	3	3	2	3	2	2	2	2	2	3	2	3	3	2	2	3	3	4	4	4
247	253	2	4	1	1	1	1	1	1	1	0	1	0	0	0	0	0	0	3	2	3	5	4	1	3	1	4	2	2	1	2	2	3	1	4	1	4	3	2	3
248	236	1	3	2	2	2	0	1	1	0	1	1	0	0	1	0	1	0	3	3	3	3	3	3	3	3	3	3	3	3	3	3	3	3	3	3	3	3	3	3
249	272	1	2	2	2	3	1	0	1	0	0	0	1	1	1	0	1	0	2	2	2	1	2	3	3	2	2	2	2	2	3	2	2	3	2	2	2	2	3	3
250	225	2	2	2	1	2	0	1	0	0	0	1	1	0	1	0	1	0	2	2	2	2	2	2	2	2	2	2	2	2	2	2	2	2	2	3	3	3	3	4
251	246	2	1	2	2	3	1	1	1	1	0	1	0	0	1	0	1	0	2	2	3	3	2	3	3	3	3	2	2	2	2	2	3	2	3	2	3	2	2	2
252	269	2	1	2	2	2	1	0	0	0	0	1	1	0	1	0	1	0	3	3	3	3	3	3	3	2	2	2	2	2	2	3	2	2	2	3	2	2	3	3
253	240	1	1	2	2	3	1	1	1	1	0	0	1	1	0	0	0	0	2	3	3	4	2	3	3	3	3	3	3	3	3	3	3	3	3	3	3	3	3	3
254	203	2	1	2	2	3	1	0	1	0	0	0	0	0	1	1	0	0	3	3	3	3	3	3	3	3	2	3	3	3	3	3	2	2	3	3	2	3	3	3
255	187	2	3	2	1	3	1	1	0	0	1	1	0	0	1	0	1	0	3	3	3	2	3	3	3	3	3	3	3	3	3	3	3	3	3	3	3	3	3	3
256	224	2	3	2	2	3	0	0	0	0	1	1	0	0	1	0	1	1	3	3	3	3	3	4	4	3	3	3	3	3	3	3	3	3	3	3	3	3	3	3
257	377	2	1	2	2	4	1	1	0	1	0	1	0	0	1	0	0	0	4	3	3	3	1	3	1	3	3	3	3	2	3	5	5	5	5	5	5	5	5	5
258	193	2	2	2	2	1	0	0	1	0	1	1	1	1	1	1	1	0	3	3	3	3	3	3	3	3	3	3	3	3	3	3	2	2	2	4	3	2	3	3
259	270	2	4	2	2	1	1	1	0	0	0	1	0	0	0	0	0	0	2	2	2	3	3	2	3	1	1	1	1	1	2	1	1	2	1	3	3	1	1	1
260	209	2	1	1	2	3	0	0	0	0	1	1	0	0	0	0	0	0	2	4	3	3	3	3	3	3	3	3	3	3	3	3	3	3	3	3	3	3	3	3
261	250	2	1	1	2	1	1	0	1	0	0	1	1	1	1	1	1	0	2	2	2	2	2	2	2	2	2	2	2	2	2	2	2	2	2	2	3	2	2	2
262	259	2	2	2	2	3	0	0	1	0	0	0	1	0	0	0	1	0	3	3	3	3	3	3	3	3	3	3	3	3	3	3	3	3	3	3	3	3	3	3
263	223	1	3	2	2	2	1	0	0	0	0	1	1	0	1	0	1	0	2	2	2	2	2	2	2	2	2	2	2	2	2	2	2	2	2	3	3	3	3	3
264	239	2	3	2	2	2	0	1	0	1	1	1	0	0	1	0	0	0	1	1	1	2	2	3	2	1	1	1	1	2	1	1	1	1	1	1	3	3	3	3
265	191	1	1	2	2	2	0	1	1	1	0	1	0	1	1	1	0	0	2	2	2	2	2	2	2	2	2	2	2	2	2	2	2	2	2	2	3	4	3	4
266	311	2	1	1	2	1	1	0	0	0	1	1	1	0	0	0	0	1	2	2	2	2	2	2	2	3	3	3	3	3	3	3	3	3	2	3	3	3	3	3
267	194	2	3	1	1	2	1	1	1	0	0	1	1	0	0	0	1	0	2	3	3	2	2	3	3	3	3	3	3	3	3	3	3	3	3	3	3	3	3	3
268	258	2	1	2	2	3	1	1	1	1	0	1	0	1	1	1	0	0	3	3	2	2	3	3	3	3	2	2	2	3	3	3	2	3	3	3	4	3	3	3
269	181	1	1	1	2	3	0	1	0	0	0	1	1	0	1	1	0	0	3	3	3	3	3	3	3	3	3	3	3	3	3	3	3	2	3	3	2	2	3	3
270	182	2	3	1	2	3	0	1	1	0	1	1	0	0	1	0	1	0	3	3	3	3	2	4	3	2	3	3	3	4	2	4	2	3	2	2	3	3	3	2
271	199	2	1	2	2	3	1	0	0	1	0	1	0	1	0	1	0	0	2	2	2	2	2	2	2	2	2	2	2	2	2	2	2	3	2	1	5	4	4	4
272	188	1	2	2	2	5	0	1	1	0	0	1	1	0	0	1	0	0	3	3	3	3	3	3	3	3	3	3	3	3	3	3	3	3	3	3	3	3	3	3
273	169	1	1	1	2	4	0	1	1	0	0	1	0	0	1	1	1	0	3	2	2	3	2	3	3	2	2	2	2	2	3	3	3	3	3	3	3	3	3	3
274	232	1	2	2	2	2	0	0	1	0	1	0	0	0	1	0	0	0	3	3	3	3	2	3	3	3	3	3	3	3	3	3	3	3	3	3	3	3	3	2
275	186	1	1	2	2	2	1	1	0	0	0	1	1	0	0	0	0	0	2	2	2	1	1	2	1	3	3	3	3	3	3	3	3	3	2	2	2	2	2	2
276	172	2	4	1	1	1	1	1	1	1	0	1	1	1	1	1	1	0	3	3	3	3	3	3	3	3	3	3	3	3	3	3	3	3	3	3	3	3	3	3
277	185	2	4	1	2	2	1	1	1	0	1	0	0	1	1	1	1	0	3	3	3	2	2	2	3	2	2	2	2	2	2	3	3	3	3	3	3	3	3	2
278	247	2	2	1	1	3	1	0	1	0	0	1	1	1	1	1	1	0	2	2	3	3	2	2	2	2	2	2	2	3	2	2	2	2	2	2	4	4	4	4
279	242	2	3	2	2	2	1	0	1	1	1	0	1	1	1	0	1	1	3	3	3	3	3	3	3	3	3	3	3	3	3	3	3	3	3	3	3	3	3	3
280	209	2	1	1	2	2	1	1	1	1	0	1	1	1	1	1	1	1	2	3	3	3	2	3	3	3	3	2	2	3	2	3	3	3	3	3	3	3	2	3
281	278	1	1	2	2	3	0	0	1	0	0	0	0	0	1	0	0	0	3	3	3	3	3	3	3	3	3	3	3	3	3	3	3	3	3	3	3	3	3	3
282	208	2	2	2	2	3	1	1	1	0	0	1	0	0	1	0	0	0	3	3	3	3	2	3	3	2	2	2	2	4	3	2	4	3	3	3	2	2	2	2
283	264	1	1	2	2	2	1	1	1	1	0	1	1	1	1	0	0	0	2	2	2	2	2	2	2	2	2	2	2	2	2	2	2	2	2	2	2	3	3	3
284	263	1	3	2	2	2	1	1	1	1	0	1	1	1	1	1	1	0	3	3	3	3	3	3	3	3	3	3	3	3	3	3	3	3	3	3	3	3	3	3
285	238	1	1	2	2	4	1	1	1	0	0	0	1	0	0	1	1	0	2	2	2	2	2	2	2	2	2	2	2	2	3	3	2	2	2	2	2	2	2	3
286	263	1	1	2	2	3	0	0	0	0	1	1	0	0	0	0	0	0	3	1	2	3	3	3	3	2	2	2	2	2	2	2	2	2	2	2	2	2	2	2
287	256	1	1	2	2	3	1	1	1	0	0	1	1	1	0	0	0	0	2	3	3	2	3	3	2	2	3	2	2	3	2	2	4	3	2	3	4	2	3	3
288	232	2	1	2	2	2	0	1	0	0	0	1	1	0	1	0	0	0	2	3	2	2	2	2	2	1	2	2	2	2	2	2	2	2	2	2	2	3	3	3
289	257	2	1	2	2	3	1	1	0	0	0	1	0	0	1	1	0	0	3	2	2	2	2	2	2	2	2	2	2	2	4	3	3	3	3	3	4	3	4	4
290	260	2	1	2	2	3	0	1	1	1	0	0	1	0	1	0	0	0	3	4	3	4	2	3	4	2	4	3	3	3	3	3	3	3	3	2	3	3	3	3
291	262	1	1	2	2	2	0	1	0	0	0	0	1	0	0	0	0	0	2	2	2	3	3	3	3	2	2	2	2	2	2	2	3	2	2	2	3	3	3	3
292	200	2	1	2	2	2	1	1	1	1	0	1	1	1	1	0	0	0	2	3	3	3	3	2	3	3	3	2	2	2	2	2	2	2	3	2	4	3	3	3
293	260	2	2	2	2	1	0	0	0	0	1	0	0	1	0	0	0	0	1	2	3	2	2	2	3	3	3	3	3	3	3	3	2	2	2	3	3	3	3	2
294	204	2	3	2	2	3	0	1	1	1	0	1	0	1	1	1	0	0	3	3	3	3	3	3	3	3	3	3	3	3	3	3	3	3	3	3	3	3	3	3
295	190	1	1	2	2	3	0	0	0	1	0	1	0	0	0	0	1	0	2	2	2	2	2	2	2	2	2	2	2	2	2	3	3	3	3	3	3	3	3	3
296	195	2	1	2	2	2	0	0	0	0	1	0	1	1	1	1	1	1	2	2	3	2	2	2	2	2	2	2	2	2	2	2	2	2	2	2	2	2	2	2
297	193	1	1	2	2	3	1	1	1	0	0	1	0	0	1	0	1	0	2	2	2	3	3	3	3	2	2	2	2	2	2	2	2	2	2	2	2	2	2	3
298	203	1	3	2	2	1	0	0	0	0	1	1	0	0	0	0	0	0	3	3	3	3	3	3	3	3	3	3	3	3	3	3	3	3	3	3	2	2	2	3
299	273	2	2	1	2	3	1	0	0	0	1	1	0	0	0	0	0	0	3	3	3	3	3	2	3	2	3	3	3	3	2	2	3	2	2	2	3	3	3	3
300	181	1	3	2	2	2	1	0	1	0	1	1	0	0	1	1	1	0	3	2	4	3	3	4	2	3	3	2	2	4	3	3	2	2	2	3	3	2	2	4
301	223	1	2	2	2	1	0	0	0	0	1	1	0	0	0	0	1	0	3	3	3	3	3	3	3	3	3	3	3	3	3	3	3	3	3	3	3	3	3	3
302	227	1	3	2	2	2	1	1	1	1	0	1	1	1	0	0	0	0	1	3	1	2	5	5	3	3	2	1	1	1	3	2	2	2	2	2	3	2	2	2
303	262	1	1	2	2	3	1	1	0	0	0	1	0	0	1	0	0	0	2	2	2	2	3	3	3	3	3	3	3	2	4	2	3	2	2	2	4	4	3	4
304	181	1	1	2	2	2	0	0	0	0	1	1	1	0	1	0	0	0	3	3	2	2	3	3	2	3	3	3	3	3	3	3	3	3	3	2	3	3	3	3
305	187	1	1	2	2	4	0	0	1	0	0	1	1	1	1	0	0	0	3	3	1	3	3	3	3	2	4	3	3	3	4	4	2	4	5	5	5	4	5	5
306	199	2	3	2	1	1	1	0	0	0	1	0	0	0	1	1	1	0	3	4	3	3	2	2	2	2	2	2	2	2	2	2	2	2	2	2	4	3	3	4
307	187	2	1	2	2	2	0	1	1	0	0	1	0	1	1	0	0	0	3	3	3	3	3	3	4	2	3	2	2	3	3	3	2	2	2	3	2	3	2	2
308	220	2	1	2	2	3	0	0	1	1	0	0	1	1	0	0	0	0	1	1	1	1	1	1	1	1	1	1	1	1	1	1	1	1	1	1	1	1	1	1
309	226	1	3	2	1	1	1	0	1	1	0	1	1	0	1	0	0	0	2	2	2	3	2	3	3	2	3	2	2	2	2	2	3	3	3	3	3	3	2	2
310	184	2	1	1	2	2	1	1	1	1	0	1	0	0	1	1	1	0	3	1	3	2	2	3	4	2	3	4	4	2	2	3	2	2	2	2	3	2	2	2
311	239	1	3	2	1	2	1	1	1	0	1	1	1	1	1	0	1	0	2	2	2	2	2	2	2	2	2	2	2	2	3	3	2	2	2	2	3	3	2	4
312	242	2	2	1	1	2	1	1	1	1	0	1	0	0	1	0	0	0	2	2	3	2	2	3	3	3	3	3	3	3	3	3	3	3	3	3	3	3	3	3
313	249	2	2	1	1	1	1	0	0	0	0	1	0	0	0	0	0	0	1	1	3	3	3	3	3	3	2	3	3	3	2	2	2	5	3	3	1	4	2	3
314	344	2	1	2	2	2	0	1	1	1	1	1	0	1	1	1	1	0	2	2	2	2	2	2	2	2	2	2	2	3	2	2	2	2	2	2	3	3	2	3
315	347	1	2	2	2	2	0	0	1	1	0	1	1	1	0	0	0	0	1	1	1	1	1	2	3	1	3	1	1	2	2	2	1	3	2	1	3	2	1	3
316	348	1	1	2	2	3	0	1	0	0	1	0	1	1	0	0	0	0	3	3	3	2	3	2	2	3	3	3	3	1	3	2	2	3	4	4	4	4	4	4
317	347	2	1	2	2	2	0	1	1	1	0	1	0	1	1	0	0	0	1	1	2	2	2	2	2	2	2	3	3	2	2	2	2	2	2	2	2	2	2	2
318	191	1	4	2	2	2	1	1	1	1	0	1	0	0	1	0	1	0	3	3	4	4	3	3	2	2	2	2	2	2	2	2	2	2	2	2	4	2	2	2
319	189	2	1	2	2	2	0	1	0	0	0	0	0	1	0	0	0	0	2	2	3	3	2	2	4	3	2	2	2	2	3	2	2	3	3	3	2	2	1	2
320	207	1	1	2	2	4	0	0	1	0	0	0	1	0	0	0	0	0	3	3	3	3	3	3	3	3	3	3	3	3	3	3	3	3	3	3	3	3	3	3
321	289	2	1	2	2	3	1	1	1	1	0	1	0	1	1	0	0	0	3	3	3	3	2	2	2	3	1	1	1	1	2	3	1	2	2	3	3	3	3	3
322	264	2	1	2	2	2	0	1	1	1	0	1	0	1	0	1	1	1	2	2	3	2	4	4	4	2	2	2	2	2	2	2	3	3	2	3	3	3	2	3
323	203	2	1	2	2	2	1	1	1	0	1	1	0	1	1	0	1	1	2	3	3	2	2	4	4	3	3	2	2	2	2	2	2	2	3	4	2	2	2	2
324	261	2	1	2	2	2	0	1	1	0	0	0	0	1	1	0	0	0	2	2	2	2	3	3	3	2	2	2	2	2	2	2	2	2	2	2	2	2	2	2
325	245	2	1	2	2	5	0	0	0	0	1	0	1	0	0	0	0	0	5	3	5	2	2	3	3	2	2	2	2	2	2	3	3	1	2	2	3	3	3	3
326	274	2	2	2	2	3	1	1	1	1	0	0	0	0	1	0	0	0	3	3	3	2	2	2	3	2	2	2	2	2	2	2	2	2	2	2	2	2	2	2
327	188	2	1	2	2	2	0	0	1	0	0	0	0	1	0	0	0	0	3	3	3	3	3	3	3	3	3	3	3	3	3	3	5	3	3	3	3	3	3	3
328	185	2	1	2	2	2	0	1	0	0	0	0	0	0	1	0	0	0	3	3	3	3	3	3	4	2	3	2	2	3	2	2	2	2	2	3	2	1	3	2
329	260	2	2	2	2	1	0	0	1	1	1	1	1	0	1	0	1	1	2	2	2	2	2	2	2	2	2	2	2	2	2	2	3	2	2	3	2	2	2	2
330	320	1	1	2	2	2	0	0	1	0	1	1	1	0	0	0	1	0	3	3	3	3	4	4	4	2	3	3	3	2	4	4	3	3	3	3	3	3	3	2
331	182	1	1	2	2	3	1	1	1	1	0	1	1	1	1	1	1	0	3	3	3	3	3	3	3	3	3	3	3	3	3	3	3	3	3	3	3	3	3	3
332	225	2	1	2	2	1	0	1	0	0	0	1	1	1	1	0	0	0	1	1	1	1	1	1	1	1	1	1	1	1	1	1	1	1	1	1	1	1	1	1
333	242	1	1	2	1	1	1	0	0	0	0	0	1	0	0	0	0	0	1	1	1	1	1	1	1	1	1	1	1	1	1	1	1	1	1	1	1	1	1	1
334	238	2	4	1	1	3	0	1	1	1	0	1	1	0	0	1	1	0	4	3	4	3	3	3	3	4	4	4	4	3	3	4	3	3	3	3	3	3	3	3
335	192	1	1	2	2	2	0	0	1	1	1	1	0	0	1	0	0	0	2	3	3	3	3	3	3	2	2	2	2	2	2	2	2	2	2	2	2	2	2	2
336	232	1	4	2	1	1	1	0	0	0	1	1	1	1	1	0	1	0	3	3	3	3	2	3	3	2	2	2	2	3	2	2	3	2	2	2	2	2	2	3
337	379	2	1	2	2	2	1	1	1	1	0	1	1	1	1	1	1	0	1	1	2	2	2	2	2	2	2	2	2	2	2	2	2	2	2	2	2	2	2	2
338	225	1	1	2	2	2	1	1	0	0	0	1	0	0	1	1	0	0	2	2	2	2	3	3	3	3	3	3	3	3	3	3	3	3	3	3	3	3	3	3
339	209	2	1	2	2	3	1	1	0	0	0	1	0	0	1	0	0	0	2	2	2	2	2	3	2	2	2	2	2	2	2	2	2	2	2	2	3	2	2	2
340	260	1	2	2	2	3	0	1	0	0	0	1	0	0	0	0	0	0	5	4	2	1	1	1	1	5	5	5	5	5	5	5	5	5	5	5	5	5	5	5
341	249	1	3	2	1	2	1	1	0	1	0	1	0	0	1	0	1	0	2	2	2	2	2	3	3	2	2	2	2	3	2	2	2	2	1	1	2	2	2	2
342	184	2	1	2	2	3	1	1	1	1	0	1	1	1	1	1	1	0	2	2	2	2	2	3	2	3	3	3	3	2	3	3	2	1	2	3	3	3	3	3
343	510	1	1	2	2	3	0	0	1	0	0	1	1	0	0	1	1	0	3	3	3	3	2	3	3	3	3	3	3	3	3	3	3	3	3	3	3	3	3	3
344	279	1	1	2	2	3	1	1	0	0	0	1	0	0	1	1	0	0	2	2	2	2	3	3	3	2	2	2	2	3	2	2	3	3	3	3	3	3	3	3
345	264	1	1	2	2	3	0	0	1	0	0	0	0	0	1	0	0	0	3	3	3	3	3	3	3	3	3	3	3	3	3	3	3	3	3	3	3	3	3	3
346	269	1	1	2	2	3	1	1	1	1	0	1	1	1	1	1	0	0	3	2	2	2	2	2	2	3	3	2	2	3	2	2	2	3	2	2	3	2	2	3
347	308	2	1	2	2	2	1	1	1	1	0	1	0	1	1	1	1	0	2	2	2	2	2	3	3	2	2	2	2	2	2	2	2	3	2	3	3	4	3	3
348	289	2	1	2	2	3	1	1	0	0	0	1	0	0	1	1	0	0	3	3	3	3	3	3	3	3	2	2	2	3	3	3	2	2	3	3	3	3	3	3
349	196	1	1	2	2	5	1	0	0	0	0	0	1	0	1	0	0	1	4	5	5	5	3	3	2	2	3	2	2	4	3	2	2	1	3	1	2	2	2	3
350	260	1	1	2	2	3	1	1	0	0	0	1	1	0	1	0	1	0	3	3	3	3	3	3	3	1	2	3	3	3	3	3	2	3	3	2	3	3	3	2
351	183	1	1	2	2	3	1	0	0	0	1	1	1	0	1	0	0	0	3	3	2	3	1	3	4	2	1	1	1	2	1	2	2	2	2	1	2	3	2	2
352	265	1	1	2	2	3	1	1	0	0	0	0	0	0	0	1	1	0	2	2	2	2	2	2	2	2	2	2	2	3	1	2	2	1	2	1	1	1	3	1
353	453	1	1	2	2	3	0	0	1	1	0	0	0	0	1	0	0	0	3	3	3	3	4	5	5	3	3	3	3	2	3	4	3	3	3	3	3	3	3	3
354	193	2	2	1	2	3	0	1	1	0	0	0	0	1	0	0	0	0	3	3	3	3	3	3	3	4	3	4	4	3	3	3	3	2	2	2	3	4	4	3
355	226	2	2	1	1	2	1	1	0	0	1	1	0	0	0	0	1	0	2	2	2	2	2	2	3	2	3	2	2	2	2	2	2	2	2	2	2	2	2	2
356	274	1	1	2	2	2	1	0	0	0	0	1	1	0	1	0	0	0	2	2	2	2	2	2	2	2	2	2	2	2	2	2	2	2	2	2	2	2	2	2
357	254	2	1	2	1	1	1	1	0	0	0	1	1	0	1	0	0	0	1	1	1	1	1	1	1	1	2	1	1	1	1	1	1	2	1	1	1	1	2	5
358	251	2	1	2	2	3	0	1	1	1	0	1	0	0	1	1	0	0	2	2	2	2	2	3	3	2	2	2	2	2	2	2	2	2	3	2	3	3	3	3
359	228	1	3	2	1	2	1	1	1	0	1	1	1	0	1	1	1	0	2	2	3	3	2	2	2	2	3	2	2	3	2	3	2	2	2	4	3	2	3	4
360	187	2	2	1	2	2	0	1	1	1	1	1	1	1	0	0	1	0	3	3	3	3	3	3	3	3	3	2	2	3	2	3	3	3	3	3	3	3	3	3
361	198	1	1	2	2	2	1	1	1	0	0	1	1	1	1	1	1	0	3	2	3	3	3	3	3	2	2	2	2	3	4	3	3	2	2	2	4	3	3	3
362	200	1	2	2	2	2	1	1	1	0	1	1	1	1	1	1	1	1	2	2	2	2	2	2	2	2	2	2	2	2	2	2	2	2	2	2	2	2	2	2
363	268	1	2	2	2	4	1	1	1	0	0	1	1	0	0	0	0	0	2	3	3	2	3	3	3	3	3	3	3	2	2	2	1	2	2	3	2	2	2	2
364	263	2	2	1	2	2	1	0	0	1	0	1	0	0	1	1	1	0	3	3	2	3	2	2	2	2	2	2	2	2	2	2	2	2	2	2	3	3	2	2
365	205	1	3	2	1	2	1	1	0	0	0	1	0	1	1	0	0	0	3	2	2	2	2	3	3	1	2	2	2	2	2	2	2	2	2	2	2	2	3	3
366	199	2	1	1	2	3	1	1	1	1	0	1	1	1	1	0	0	0	3	3	3	3	3	3	3	3	3	3	3	3	3	3	3	3	3	3	3	3	3	3
367	188	2	3	2	1	3	0	1	1	0	0	0	0	0	0	0	1	0	3	3	3	3	3	3	3	3	3	3	3	3	3	3	3	3	3	3	3	3	3	3
368	253	2	2	2	2	2	0	0	1	0	0	1	1	0	0	0	1	0	2	2	2	2	3	3	3	2	3	2	2	3	3	3	3	3	3	3	3	3	3	3
369	275	1	2	2	2	2	1	1	1	0	0	1	1	1	0	0	0	0	3	3	3	3	3	3	3	3	3	3	3	3	3	3	3	3	3	3	3	3	3	3
370	284	2	1	2	2	2	1	1	1	1	0	1	1	1	0	0	0	0	3	3	3	3	3	3	3	3	3	3	3	3	3	3	3	3	3	3	3	3	3	3
371	293	2	1	2	2	1	1	1	0	1	1	1	0	0	0	0	0	0	1	1	1	1	1	1	1	2	2	1	1	2	2	2	2	2	4	3	2	2	2	2
372	206	2	4	2	2	3	0	1	0	0	0	1	1	1	1	1	1	1	3	3	3	3	3	3	3	2	2	3	3	3	3	3	3	3	3	2	3	3	3	3
373	188	2	2	1	2	2	1	0	1	0	1	1	0	1	1	0	0	0	2	2	2	2	2	3	2	3	2	3	3	3	3	2	3	2	3	3	3	2	3	2
374	235	1	2	1	1	3	1	0	1	0	0	1	0	1	1	0	1	0	2	2	4	3	1	2	2	2	2	2	2	2	2	2	1	1	2	1	4	4	4	3
375	274	2	4	2	1	1	1	1	1	0	1	1	1	1	1	1	1	0	1	2	2	2	2	2	2	2	2	2	2	2	2	2	2	2	2	2	2	2	2	2
376	198	2	2	1	1	3	1	1	0	1	1	0	0	1	1	0	1	0	3	3	3	3	3	3	3	3	3	3	3	3	3	2	3	3	2	3	3	3	3	4
377	184	2	4	1	1	3	1	1	1	1	0	1	1	1	1	1	1	1	2	2	3	2	5	4	3	4	3	3	3	3	3	4	4	3	2	3	3	3	3	4
378	182	2	1	1	1	2	1	1	0	0	0	1	0	1	1	0	0	0	3	3	3	3	3	3	3	3	3	3	3	3	3	3	3	3	3	3	3	3	3	3
379	193	2	1	1	2	2	1	1	1	0	1	1	0	0	1	0	1	0	3	3	3	3	3	3	3	4	3	4	4	4	3	3	3	3	3	3	3	3	3	2
380	263	1	2	2	2	3	0	0	0	1	0	0	1	1	1	0	0	0	2	2	2	2	2	2	2	2	2	2	2	2	2	2	2	2	2	2	2	2	2	2
381	189	2	1	1	2	3	0	1	1	1	1	0	0	0	1	1	0	0	3	3	3	3	4	4	4	3	3	4	4	3	3	3	3	3	3	3	3	3	3	2
382	198	2	1	1	1	3	0	1	0	0	0	1	0	0	0	0	0	0	3	2	2	3	2	2	1	2	2	2	2	2	2	2	3	2	2	2	4	4	4	5
383	193	1	3	1	2	2	1	0	1	0	1	1	1	1	1	1	1	0	3	2	3	3	3	3	3	2	2	2	2	2	3	2	2	2	2	2	4	2	2	2
384	209	2	1	1	2	3	1	1	1	0	0	1	1	1	1	1	1	1	4	3	4	4	4	4	3	4	3	3	3	3	3	4	3	4	4	3	2	3	3	3
385	227	2	1	1	2	2	0	1	1	1	1	1	0	0	1	1	1	0	3	2	3	3	3	3	3	3	3	3	3	3	3	3	3	3	3	3	3	3	3	3
386	234	2	1	1	1	3	0	0	1	0	1	1	0	0	1	0	1	0	3	3	3	3	3	4	4	3	3	3	3	3	3	3	3	3	3	3	3	3	3	3
387	232	2	1	1	2	3	0	1	0	1	0	1	0	0	1	0	1	0	3	3	3	3	3	3	3	2	2	2	2	2	4	3	3	3	3	3	2	2	2	2
388	239	1	2	1	1	2	1	1	1	0	1	1	1	1	1	1	0	0	2	2	3	3	2	3	3	2	2	2	2	3	2	3	2	2	2	2	3	4	3	3
389	248	2	1	1	2	3	1	1	1	0	0	0	1	1	0	1	0	0	3	2	4	4	2	2	2	2	1	2	2	2	3	2	3	2	3	3	3	2	4	5
390	200	2	1	1	2	2	1	1	1	1	0	1	0	1	1	0	0	0	3	2	3	3	2	3	2	3	3	2	2	3	2	4	3	2	3	2	2	2	2	3
391	189	2	1	1	2	2	1	0	1	1	1	1	0	0	1	0	1	1	3	3	3	3	3	4	4	3	2	2	2	3	2	3	3	3	3	3	2	2	2	2
392	197	2	2	1	1	3	1	1	1	1	0	0	0	1	1	0	0	0	2	3	3	3	2	3	3	4	3	3	3	4	4	3	3	4	4	3	3	3	3	3
393	194	2	3	1	2	2	0	0	0	0	1	1	1	0	0	0	0	0	3	3	3	3	3	3	3	3	3	3	3	3	3	3	3	3	3	3	3	3	3	4
394	195	2	1	1	2	2	0	1	0	0	0	0	1	1	0	0	1	0	4	3	3	4	2	3	2	2	4	3	3	4	3	3	4	3	2	3	4	3	3	3
395	338	2	1	1	2	3	1	1	1	0	0	1	0	1	1	1	0	0	3	2	3	3	2	2	2	2	2	2	2	3	3	4	3	3	3	4	4	3	2	3
396	322	2	3	1	1	2	0	1	0	0	0	0	0	1	0	0	0	0	3	2	3	2	2	3	2	2	2	2	2	2	2	2	2	2	2	2	3	2	2	2
397	253	1	3	1	1	2	1	1	1	1	0	1	0	0	1	0	1	0	3	3	3	3	2	2	2	3	2	2	2	3	2	3	3	3	3	3	2	3	3	3
398	255	1	2	1	2	3	1	0	0	0	0	1	0	0	1	0	0	0	3	3	4	4	4	3	2	2	2	2	2	2	2	2	2	3	3	2	3	4	4	4
399	196	2	4	1	2	2	0	1	1	0	1	1	0	1	0	0	1	1	3	3	3	3	3	3	3	4	3	3	3	4	3	2	2	2	2	3	3	3	2	2
400	190	2	1	1	2	3	0	1	1	1	0	1	1	0	1	0	0	0	2	3	3	2	2	3	3	2	3	2	2	3	2	3	3	3	3	3	2	2	3	3
401	223	2	2	1	2	3	0	1	1	1	0	1	1	0	1	0	0	0	2	3	3	2	3	3	3	2	2	2	2	3	3	3	2	2	2	2	3	3	3	2
402	273	2	3	1	2	1	0	0	1	0	0	1	0	0	0	0	0	0	2	1	1	3	3	2	3	2	2	2	2	2	2	4	4	2	2	5	3	3	3	3
403	262	2	1	1	2	2	0	0	1	1	0	1	1	0	1	0	0	0	3	3	3	3	3	2	2	2	2	3	3	3	3	3	2	2	3	4	3	3	2	4
404	230	2	1	1	2	2	1	1	0	0	0	1	0	0	0	0	1	0	3	3	3	3	2	3	3	3	2	2	2	4	2	2	3	3	3	3	4	2	2	4
405	273	1	1	1	2	2	1	1	1	1	0	1	0	1	1	1	0	0	1	2	2	2	2	2	2	2	2	2	2	2	2	2	2	2	2	2	2	2	2	2
406	188	2	1	1	2	2	1	0	0	1	0	1	1	0	1	0	0	0	2	2	2	4	3	3	3	3	3	3	3	3	3	3	3	2	3	2	2	2	2	2
407	249	2	1	1	2	3	1	0	0	0	1	1	1	0	1	0	1	0	3	3	3	3	3	3	3	3	3	3	3	3	3	3	3	3	3	3	3	3	3	3
408	289	2	1	1	2	2	0	1	0	0	0	1	1	1	1	1	1	0	3	3	3	3	3	3	3	3	3	3	3	3	3	3	3	3	3	3	3	3	3	3
409	673	2	1	2	2	3	0	1	0	0	0	1	0	0	0	0	0	0	3	3	3	3	3	3	3	3	3	3	3	3	3	3	3	3	3	3	3	3	3	3
410	200	1	1	2	2	3	0	1	1	0	0	1	1	0	1	0	0	0	1	2	2	3	2	2	2	2	2	2	2	2	2	2	2	2	2	2	2	2	2	2
411	186	2	1	1	2	2	0	1	1	1	1	1	1	1	1	1	1	0	3	2	3	3	3	3	3	2	3	3	3	2	2	2	3	3	3	3	3	3	3	3
412	247	2	3	1	1	3	0	1	0	0	0	0	0	0	1	0	0	0	3	3	3	3	1	1	1	3	2	2	2	2	1	3	1	1	3	1	5	5	4	4
413	254	2	1	1	2	3	1	0	0	1	0	1	0	1	1	0	0	0	3	3	3	3	2	3	3	3	3	3	3	4	3	3	3	3	3	4	3	3	3	4
414	235	2	1	1	1	3	1	1	1	0	0	0	0	1	1	0	0	0	3	3	3	3	2	2	2	2	2	3	3	3	3	2	3	3	2	3	3	2	3	3
415	265	2	1	1	2	2	1	1	1	1	0	1	0	1	1	1	0	0	2	3	3	2	2	4	3	2	2	2	2	3	2	3	2	3	3	3	2	2	2	2
416	375	2	1	1	2	2	1	0	1	1	0	1	1	1	1	0	0	0	3	3	2	4	2	3	3	3	3	3	3	3	2	3	2	2	2	3	3	3	2	3
417	287	2	2	1	1	2	1	1	0	1	0	0	1	0	0	0	0	0	2	2	2	3	3	3	3	3	3	2	2	2	2	2	2	3	2	4	4	4	4	4
418	192	2	2	1	1	2	0	1	0	0	0	1	1	1	1	0	0	0	3	3	3	3	2	2	3	3	3	3	3	3	3	4	3	2	3	3	2	2	3	3
419	296	2	1	1	2	2	1	0	1	1	1	1	1	0	1	0	1	0	2	2	2	3	3	3	3	2	2	2	2	2	1	2	3	2	2	3	3	2	2	3
420	373	2	1	1	2	2	0	1	1	0	0	1	0	0	1	0	0	0	3	3	3	4	3	2	2	3	2	3	3	4	2	3	3	3	2	2	2	3	3	2
421	234	2	2	1	2	2	1	1	1	0	1	1	1	1	1	0	1	0	3	3	3	3	3	4	4	3	3	2	2	2	3	2	3	2	3	2	3	3	3	3
422	239	2	2	1	2	2	1	1	1	0	0	1	1	1	1	1	1	1	3	3	3	3	3	3	3	3	3	3	3	3	3	3	3	3	3	3	3	3	3	3
423	289	2	1	1	2	3	0	1	1	1	0	0	1	1	0	0	0	0	3	3	3	3	2	3	3	3	3	3	3	3	3	3	3	3	3	3	3	3	3	3
424	285	2	1	1	2	2	1	1	1	0	1	1	0	0	1	1	1	1	3	3	3	3	3	3	3	3	3	3	3	3	3	3	3	3	3	3	3	3	3	3
425	227	2	3	1	1	2	1	1	1	0	0	1	1	0	1	0	0	0	3	2	3	3	3	3	3	3	2	2	2	2	2	3	2	2	2	2	2	2	2	2
426	279	2	2	1	2	1	1	1	1	0	1	1	1	1	1	1	1	1	3	3	3	3	3	3	3	3	3	3	3	3	3	3	3	3	3	3	2	2	2	2
427	267	2	2	1	2	1	1	1	1	0	1	1	1	1	1	1	1	1	3	2	2	3	3	3	3	3	3	3	3	3	3	2	2	2	2	2	3	3	2	2
428	263	2	3	1	1	3	1	1	1	1	0	1	1	0	0	1	0	0	2	2	2	2	1	1	1	1	1	1	1	1	1	1	1	1	1	1	3	3	3	5
429	278	2	1	1	2	2	1	1	1	1	0	1	1	1	1	1	1	0	2	3	3	3	3	3	3	3	3	2	2	2	3	3	2	2	2	3	3	2	2	3
430	269	2	1	1	2	2	1	1	1	0	0	1	0	1	1	0	0	0	2	2	2	2	3	3	3	2	2	2	2	2	3	3	2	2	3	2	3	4	3	3
431	197	2	3	1	1	4	1	1	1	1	0	1	1	1	1	1	1	0	2	2	2	2	2	2	2	2	2	2	2	2	2	2	2	2	2	2	2	2	2	2
432	254	2	1	1	2	2	1	0	1	0	1	1	0	1	0	0	1	0	2	1	2	2	2	3	3	2	2	2	2	2	2	2	3	2	2	2	1	2	2	2
433	206	2	1	1	2	3	0	1	1	0	0	1	1	0	0	0	1	0	4	3	3	3	2	3	2	3	3	2	2	3	2	3	2	3	3	4	3	3	2	4
434	270	2	1	1	1	2	1	0	0	1	1	1	1	1	1	0	0	0	3	4	4	4	3	4	4	4	3	2	2	2	3	3	3	3	4	4	4	2	2	2
435	256	2	2	1	2	1	1	0	1	0	1	1	1	0	1	0	0	0	2	2	2	2	3	3	3	2	3	2	2	3	3	2	3	3	3	3	4	3	2	2
436	226	2	2	1	1	1	1	0	0	1	0	1	0	1	1	0	1	0	2	2	3	4	3	4	4	2	2	2	2	5	2	3	3	2	2	2	2	2	4	2
437	406	1	2	1	2	2	1	1	1	1	0	1	1	0	1	0	1	0	3	3	2	3	2	3	3	2	2	2	2	2	2	2	2	2	2	2	2	1	3	4
438	244	2	3	1	2	3	1	1	1	0	0	1	1	0	1	1	1	0	3	3	3	3	1	1	2	3	3	3	3	3	2	3	3	3	2	3	4	4	4	4
439	263	2	2	1	2	1	1	0	0	0	0	1	1	0	0	0	0	0	2	2	2	3	3	2	2	2	2	2	2	2	2	2	2	2	2	2	2	2	2	2
440	222	2	1	1	2	3	1	0	0	1	0	1	0	1	1	0	0	0	3	3	3	3	3	3	3	3	3	3	3	3	3	3	3	3	3	3	3	3	2	3
441	208	2	3	1	1	3	1	1	0	0	0	1	0	0	1	0	0	0	3	3	3	3	2	2	2	2	2	3	3	4	2	3	2	2	2	2	3	3	3	3
442	258	2	4	1	1	2	1	1	0	0	0	1	0	0	0	0	0	0	2	2	2	2	2	2	2	2	2	2	2	3	2	2	2	2	2	2	2	2	2	2
443	248	2	3	1	1	1	1	0	1	0	1	1	1	1	1	1	1	1	3	1	5	4	5	5	5	4	1	1	1	2	1	1	5	1	1	2	2	1	1	1
444	262	2	1	1	2	2	1	1	0	0	0	1	0	1	0	0	0	0	2	2	2	2	2	2	2	1	2	2	2	2	2	3	1	1	1	1	1	1	1	1
445	267	2	1	1	2	3	1	1	1	0	0	1	1	1	1	1	1	0	2	2	4	4	2	3	3	3	4	2	2	2	2	5	4	3	3	4	4	3	1	3
446	266	2	1	1	2	3	1	1	1	0	0	1	0	0	1	0	1	0	3	3	3	3	2	3	2	3	3	2	2	3	2	2	2	3	3	3	2	3	3	3
447	203	2	3	1	2	3	1	1	1	0	0	0	0	1	1	0	0	0	3	3	4	4	3	4	4	3	4	3	3	4	3	3	3	4	4	4	4	3	4	3
448	270	2	3	1	1	2	1	1	1	1	0	1	1	0	0	0	0	0	2	2	3	2	3	3	3	3	3	3	3	3	3	3	4	4	5	2	2	2	2	3
449	431	2	1	1	2	2	1	0	1	1	1	1	1	1	1	1	1	0	3	3	3	3	3	4	3	2	2	2	2	2	2	2	2	2	2	2	3	3	2	2
450	224	2	3	1	1	2	0	0	0	0	1	1	0	0	0	0	0	0	3	3	3	3	3	3	3	3	3	3	3	3	3	4	3	3	3	3	3	3	3	3
451	246	2	1	1	2	3	1	1	1	1	0	1	0	0	0	1	0	0	3	3	3	3	2	2	2	2	2	2	2	2	3	3	3	3	3	3	3	3	3	3
452	220	2	1	1	2	2	1	1	0	1	1	1	0	1	1	0	0	0	2	2	3	3	3	2	4	3	3	3	3	3	3	3	2	2	2	3	3	3	3	3
453	190	1	1	2	2	2	0	1	0	0	0	0	0	0	1	0	0	0	3	3	3	3	3	3	3	3	3	3	3	3	3	3	3	3	3	3	3	3	3	3
454	255	2	3	1	1	2	0	0	1	0	1	1	0	0	1	0	1	0	3	2	2	3	2	3	3	2	2	2	2	2	2	2	2	2	2	2	3	3	3	4
455	219	2	3	1	1	1	0	1	0	1	1	1	1	0	1	1	1	0	3	4	5	5	3	4	3	4	5	2	2	3	4	5	4	3	2	1	2	1	1	1
456	204	2	2	2	2	3	0	0	1	0	0	1	1	0	1	0	0	0	4	4	4	3	3	3	3	3	3	3	3	3	2	2	3	3	3	3	3	3	3	3
457	262	2	2	1	1	2	1	1	1	1	0	1	0	0	1	0	1	0	3	2	3	3	2	3	3	3	2	2	2	2	2	3	2	2	2	2	3	2	2	2
458	208	1	2	2	2	3	0	0	1	0	0	1	0	0	0	0	0	0	1	3	3	2	2	2	2	2	2	2	2	2	2	2	3	2	4	3	4	4	5	4
459	269	2	3	1	2	1	0	1	1	0	0	1	0	0	0	0	0	0	3	3	5	2	5	2	3	4	3	5	5	4	4	4	4	4	5	3	4	3	4	4
460	209	1	2	1	2	3	1	1	1	1	0	1	0	0	1	1	1	0	2	2	3	2	2	3	3	2	3	2	2	2	2	3	3	3	2	2	2	3	2	2
461	235	2	2	2	2	3	1	1	0	1	0	1	0	0	1	0	0	0	3	3	2	2	2	3	2	2	2	2	2	3	3	3	3	2	2	3	3	3	3	3
462	263	2	1	1	1	3	0	0	1	0	0	0	0	1	0	0	0	0	3	3	3	3	3	3	3	3	3	3	3	3	3	3	3	3	3	3	3	3	3	3
463	262	1	2	2	2	3	1	0	0	0	0	0	1	0	0	0	0	0	3	3	3	3	4	4	4	3	3	2	2	3	3	3	3	2	4	3	3	3	3	3
464	289	2	2	1	2	3	0	1	0	0	0	0	0	0	1	0	0	0	3	3	3	3	3	3	3	3	3	3	3	3	3	3	3	3	3	3	3	3	3	3
465	228	2	3	1	2	2	1	1	1	1	0	1	1	1	1	1	1	0	3	3	3	3	2	3	3	3	3	3	3	3	2	2	3	3	3	3	3	3	3	3
466	227	2	3	1	1	1	0	0	1	0	0	0	1	0	1	0	0	0	2	2	2	2	1	2	2	2	2	2	2	2	2	2	2	2	2	2	2	2	2	2
467	184	2	1	1	2	1	0	1	1	0	1	1	1	1	0	0	0	0	3	3	3	3	2	3	3	3	2	2	2	2	2	3	3	2	2	2	2	2	2	2
468	202	2	1	1	2	3	0	0	1	0	0	1	1	0	0	0	0	0	3	3	3	3	2	2	3	3	3	3	3	2	2	2	2	3	3	3	3	3	2	3
469	192	2	1	1	2	3	0	1	1	1	0	1	1	0	0	1	1	0	3	4	3	3	3	3	3	3	3	4	4	4	3	3	3	3	3	3	3	3	3	3
470	203	2	2	1	2	2	0	1	1	0	1	0	1	0	0	0	1	0	2	3	3	2	3	4	3	2	2	2	2	3	3	2	2	2	3	3	2	2	3	2
471	228	2	1	1	2	3	1	1	1	1	0	1	0	1	1	0	0	0	3	3	3	3	2	3	3	3	3	3	3	2	3	3	3	3	3	3	3	3	3	3
472	198	2	2	1	1	2	1	1	1	1	0	1	1	0	0	1	0	0	3	3	3	3	2	3	3	2	3	3	3	4	3	3	2	3	3	3	3	3	3	3
473	289	1	3	2	2	1	1	1	1	1	0	1	1	1	1	1	1	1	2	2	2	2	2	2	2	2	2	1	1	1	1	1	1	1	1	1	1	1	1	1
474	308	2	1	1	2	2	1	1	1	0	1	1	1	1	1	0	0	0	3	3	3	3	3	3	3	3	3	3	3	3	3	3	3	3	3	3	2	2	3	2
475	273	1	2	2	2	1	1	0	1	0	0	1	1	0	0	0	1	1	2	2	2	2	2	2	2	2	2	2	2	2	1	2	2	2	2	2	3	3	1	2
476	264	2	1	1	2	2	1	1	1	1	0	0	0	1	1	1	0	0	2	2	2	2	2	3	3	2	2	2	2	2	3	2	2	2	3	3	3	2	3	3
477	224	2	4	1	2	2	1	1	1	0	0	1	1	0	1	0	1	0	3	3	3	3	3	3	3	2	2	2	2	2	4	2	2	2	2	3	3	2	2	2
478	186	2	2	1	1	3	1	0	1	0	0	1	1	1	1	0	0	0	2	2	2	2	3	2	2	3	2	2	2	3	2	3	3	2	3	2	3	2	2	3
479	229	2	3	1	1	2	1	1	0	0	0	1	0	0	1	1	0	0	3	2	3	2	2	4	4	4	2	2	2	4	4	3	2	3	2	3	2	2	2	2
480	312	2	2	1	2	2	1	1	1	1	0	1	1	1	1	1	1	1	3	3	2	3	3	3	4	2	3	2	2	3	3	2	2	2	3	2	3	3	2	2
481	238	2	4	1	1	1	1	1	0	1	1	1	1	1	1	0	1	0	3	3	4	3	2	3	2	2	2	2	2	2	3	4	4	2	2	2	4	4	3	4
482	193	2	2	1	1	2	1	1	1	1	0	1	1	0	1	0	1	0	3	3	3	3	2	3	3	4	3	3	3	3	2	2	2	2	2	2	2	2	2	2
483	222	2	1	2	2	1	1	1	1	1	0	1	1	1	1	1	1	1	3	3	3	3	3	3	2	2	2	2	2	2	2	2	2	2	2	2	2	2	2	2
484	227	2	4	1	1	2	1	0	1	0	0	1	0	0	0	0	1	0	3	3	3	3	3	4	3	3	3	3	3	4	3	4	3	3	3	4	3	3	3	2
485	226	2	2	1	2	2	1	1	1	0	0	1	0	0	1	0	0	0	3	3	3	3	2	2	3	2	2	2	2	3	4	3	2	3	3	2	3	2	3	3
486	183	2	2	1	2	2	1	1	1	0	0	1	1	0	1	0	1	0	3	2	4	4	2	4	5	3	2	3	3	2	2	2	2	2	2	4	4	2	2	3
487	335	2	2	1	2	2	1	1	0	1	0	1	0	0	1	0	1	0	3	3	3	2	3	3	3	2	3	2	2	3	2	3	3	2	3	3	2	2	3	2
488	227	1	2	1	2	2	0	0	1	0	0	0	0	1	1	1	0	0	3	3	3	3	3	3	3	3	3	3	3	3	3	3	3	3	3	3	3	3	3	3
489	229	2	2	1	1	2	1	1	1	1	0	1	0	0	0	0	0	0	3	3	3	3	3	3	3	3	2	2	2	2	2	2	2	2	2	2	2	2	2	2
490	289	2	1	1	2	3	0	1	0	0	0	0	0	1	0	0	0	0	2	3	3	3	3	3	3	3	3	3	3	3	3	3	3	3	3	3	3	3	3	3
491	310	2	1	1	2	3	0	0	1	0	0	1	1	1	1	1	1	0	2	2	2	3	2	2	3	2	2	2	2	2	3	2	2	2	2	2	3	4	4	4
492	362	2	3	1	1	2	1	1	1	1	0	1	0	1	1	1	1	0	3	3	3	3	2	3	3	3	2	2	2	2	3	2	3	3	3	3	3	2	2	3
493	230	2	3	1	2	2	1	1	0	1	0	1	1	1	0	0	1	0	3	2	2	3	3	3	3	3	3	2	2	2	3	3	2	2	3	2	3	2	3	2
494	274	2	2	1	1	2	0	0	1	0	0	0	1	0	0	1	0	0	2	2	2	2	2	2	2	3	2	3	3	3	2	2	4	3	4	4	4	4	4	2
495	256	2	2	1	1	2	1	1	1	1	0	1	0	1	1	1	1	0	3	3	4	2	2	2	2	2	2	2	2	2	2	2	2	2	2	2	2	2	2	2
496	245	2	3	2	2	2	1	0	0	0	0	1	1	0	1	0	0	0	3	3	3	3	2	3	3	3	3	3	3	3	3	3	3	3	3	3	3	3	3	3
497	289	2	2	1	1	1	1	1	0	0	0	1	1	0	0	0	0	0	3	3	3	3	3	3	3	3	3	3	3	3	3	3	3	3	3	3	3	3	3	3
498	204	2	2	1	1	1	1	1	1	1	0	1	1	1	1	1	1	0	2	2	2	2	2	3	3	3	2	3	3	4	2	1	1	1	1	3	2	2	3	3
499	232	2	1	1	2	2	0	1	0	0	0	1	1	0	0	0	0	0	3	3	3	3	3	3	3	4	4	3	3	3	3	3	3	3	3	2	3	3	2	3
500	198	2	2	1	2	2	1	1	1	1	0	1	1	1	1	1	1	0	1	1	1	1	1	1	1	1	1	1	1	1	1	1	1	1	1	1	2	2	2	3
501	180	1	1	2	2	2	0	1	1	1	0	1	0	1	1	0	0	0	2	2	2	2	2	2	2	2	3	1	1	2	3	2	1	1	2	2	2	1	1	1
502	194	2	1	1	2	3	0	0	1	1	0	1	0	0	1	0	1	0	2	2	3	2	2	3	2	3	3	3	3	3	3	3	4	3	3	4	3	3	3	3
503	196	1	2	2	2	2	0	0	0	0	1	0	0	0	0	0	0	1	3	3	3	3	3	3	3	3	3	3	3	3	3	3	3	3	3	3	2	3	3	3
504	302	2	1	2	2	3	1	1	1	1	0	1	1	0	1	0	0	0	2	2	2	2	2	2	2	2	2	2	2	2	2	2	2	2	2	2	2	2	2	3
505	331	1	3	1	1	2	0	1	1	0	0	0	0	1	1	0	0	0	1	1	2	2	2	2	2	3	3	2	2	3	2	2	3	3	3	3	2	2	2	4
506	224	1	1	1	2	3	1	1	0	0	0	0	0	1	1	1	1	0	3	3	4	4	2	3	3	3	2	3	3	3	3	4	2	2	2	3	4	3	3	4
507	187	1	4	2	1	2	0	0	0	0	1	0	0	0	1	0	1	0	4	3	3	3	4	3	3	4	2	3	3	3	2	3	3	3	3	4	3	4	3	3
508	253	2	1	1	2	3	1	1	0	0	0	1	1	0	1	0	0	0	5	3	4	3	2	3	2	3	3	3	3	3	3	4	3	4	4	4	2	3	2	3
509	390	1	3	1	2	2	1	1	1	1	0	1	1	1	1	1	1	0	3	3	3	4	3	3	3	2	2	2	2	2	3	2	2	2	2	4	3	3	2	2
510	219	2	3	1	1	3	1	0	1	0	0	1	0	0	1	1	0	0	2	3	4	4	3	3	2	3	2	3	3	4	4	4	3	3	3	2	4	2	2	3
511	294	1	4	2	2	1	0	0	0	0	1	0	1	0	0	0	1	1	3	3	3	3	3	3	4	3	3	3	3	3	3	2	5	4	4	4	3	3	4	4
512	192	2	3	1	1	2	0	1	0	0	0	1	1	0	1	1	1	0	2	2	2	2	2	2	2	2	2	2	2	2	2	2	2	2	2	2	2	2	2	2
513	183	2	1	1	2	2	1	1	1	1	0	1	1	1	1	1	1	0	3	3	3	3	2	3	3	2	3	2	2	3	2	3	2	3	2	3	2	3	2	3
514	263	1	1	1	2	2	1	1	1	0	0	1	1	0	1	0	1	0	3	3	4	2	2	2	3	2	2	2	2	2	2	2	2	2	2	2	2	2	2	4
515	187	2	3	1	1	1	1	1	0	0	0	1	1	1	1	0	1	0	3	3	3	3	2	3	2	3	2	2	2	2	2	4	3	3	4	4	3	1	2	3
516	201	2	2	2	2	2	1	1	1	0	1	1	1	0	1	1	1	0	2	2	2	2	2	2	2	2	2	2	2	2	2	2	2	2	2	2	3	3	3	3
517	223	2	3	2	2	3	1	1	1	0	0	1	1	0	0	0	0	0	2	2	2	2	2	3	3	2	2	2	2	2	3	2	2	2	2	2	3	3	3	3
518	224	2	3	1	1	3	1	0	0	0	0	1	1	0	1	0	1	0	2	2	3	3	2	2	2	2	2	2	2	2	4	2	2	2	3	4	2	4	3	4
519	260	2	2	2	2	2	0	1	0	0	0	0	1	0	0	0	0	0	3	2	2	2	2	2	2	1	1	2	2	2	2	2	3	3	2	1	2	1	1	2
520	238	2	1	2	2	2	1	0	0	0	1	1	0	0	1	0	1	0	2	2	3	2	2	3	3	2	3	3	3	3	2	3	3	3	3	2	2	3	3	4
521	203	2	2	1	2	3	1	1	1	1	0	0	0	0	1	1	1	0	3	3	3	3	3	3	3	3	3	3	3	3	3	3	3	3	3	3	3	3	3	3
522	263	2	3	1	2	2	1	1	1	1	0	0	0	1	1	1	1	0	3	3	3	3	2	2	3	2	2	2	2	3	4	2	4	4	4	4	3	3	3	3
523	180	2	1	2	2	1	0	1	1	0	1	1	1	1	1	1	1	1	3	3	3	3	2	3	3	2	2	2	2	2	2	2	2	2	2	3	2	2	2	3
524	182	2	2	1	2	3	0	0	1	0	0	0	0	1	0	0	0	0	2	2	2	2	2	3	3	2	2	2	2	2	2	2	2	2	2	2	2	2	2	2
525	220	2	1	2	2	3	0	0	1	0	0	1	1	0	0	0	1	1	2	2	2	2	2	3	2	2	2	2	2	2	2	2	2	2	2	2	2	2	2	2
526	275	2	4	1	1	2	1	0	0	0	0	1	1	0	1	0	0	0	3	3	3	3	3	3	3	3	3	3	3	3	3	3	3	3	3	3	3	3	3	3
527	237	1	4	2	2	2	0	0	0	0	1	0	0	0	1	0	0	0	5	5	3	2	3	5	3	3	3	4	4	2	2	3	4	2	4	5	2	4	4	2
528	226	2	2	1	2	3	1	0	1	0	0	1	0	0	1	1	1	0	3	3	4	3	2	3	3	3	3	3	3	2	2	3	3	3	3	4	3	2	3	4
529	220	2	1	1	1	2	1	1	1	1	0	1	1	1	1	1	1	0	3	3	2	2	2	3	2	2	3	2	2	2	2	2	2	2	2	3	3	4	3	3
530	264	2	4	1	1	3	1	1	0	0	0	0	0	1	0	1	0	0	3	3	3	3	3	3	2	2	2	2	2	2	2	2	2	2	2	2	2	2	2	2
531	211	1	3	2	2	2	1	1	1	1	0	1	1	1	1	1	1	0	2	2	2	2	2	2	2	2	2	2	2	2	2	2	2	2	2	2	2	2	2	2
532	268	2	1	2	2	4	1	0	1	0	0	0	0	1	0	1	0	0	1	3	3	3	3	3	3	3	3	3	3	3	3	3	3	3	3	3	2	2	2	3
533	236	1	1	2	2	3	0	0	1	0	0	0	0	0	1	0	0	0	3	4	3	2	3	3	4	3	3	2	2	3	2	2	3	4	1	4	4	4	4	4
534	240	1	1	2	2	1	0	1	1	1	1	1	0	1	0	1	0	1	2	2	2	2	2	5	5	3	3	3	3	3	3	3	3	3	3	3	3	3	3	2
535	183	2	2	1	2	2	1	1	1	0	0	1	1	1	1	0	1	0	2	2	3	2	2	2	2	2	2	2	2	2	2	3	3	3	2	2	2	3	2	3
536	186	2	2	1	1	2	0	0	0	0	1	1	0	0	0	0	0	0	3	3	3	3	2	3	3	2	4	3	3	2	2	2	2	3	4	4	3	3	2	4
537	187	2	2	1	1	3	1	1	1	1	0	1	1	0	1	1	0	0	2	2	2	2	2	2	2	2	2	2	2	2	2	2	2	2	2	2	2	2	3	4
538	183	2	1	1	2	2	1	0	0	1	0	1	1	0	1	0	0	0	3	3	3	3	3	3	3	3	3	3	3	3	3	3	3	3	3	3	3	3	3	3
539	191	2	4	1	1	1	1	1	1	1	0	1	1	1	1	1	1	0	2	2	2	2	2	2	2	2	2	2	2	2	2	2	2	2	2	2	2	2	2	2
540	186	2	1	1	2	2	1	1	1	0	0	1	1	0	1	1	1	0	3	4	3	3	2	3	3	2	2	2	2	3	3	4	2	4	4	4	3	3	2	2
541	320	2	4	1	2	3	1	0	0	0	0	1	1	1	1	0	1	0	2	2	2	2	2	2	2	3	3	3	3	3	2	2	2	2	2	2	1	2	2	3
542	193	2	1	1	2	2	1	1	1	0	0	1	1	0	1	0	0	0	3	3	3	3	3	3	3	2	2	3	3	3	3	3	3	3	3	3	3	3	3	3
543	244	2	3	2	1	1	1	0	0	0	0	1	0	0	0	0	0	0	1	1	1	1	1	1	1	1	1	1	1	1	1	1	2	1	1	1	1	1	1	1
544	232	2	1	1	1	2	0	0	0	1	1	1	0	0	0	0	0	0	3	3	3	3	2	3	3	3	2	3	3	3	3	3	3	3	3	3	3	3	3	3
545	287	2	2	2	2	2	0	1	1	0	1	1	0	0	1	0	1	0	3	3	4	3	3	3	3	2	3	2	2	3	2	3	3	3	3	3	3	3	2	3
546	230	2	1	2	2	2	1	0	1	1	1	1	0	1	1	0	1	0	3	3	3	3	1	1	1	2	2	2	2	2	3	5	1	1	1	4	3	3	2	4
547	263	2	3	2	2	2	1	0	1	0	0	1	1	0	0	1	0	0	3	3	3	3	2	2	2	2	2	2	2	2	2	2	2	2	2	2	3	3	2	3
548	239	1	1	2	2	3	1	0	0	0	0	1	0	1	0	1	0	0	2	2	2	2	2	2	2	2	2	2	2	2	2	2	2	2	2	2	2	2	2	2
549	247	1	1	1	2	1	1	0	0	1	0	1	0	0	1	0	0	0	3	1	1	1	1	1	1	1	1	1	1	1	1	1	1	1	1	1	1	1	1	1
550	225	1	4	2	2	1	0	0	0	0	1	1	0	1	1	0	1	0	2	2	2	2	4	4	4	1	1	1	1	4	4	2	2	2	2	2	2	5	1	2
551	289	1	1	2	2	3	1	1	1	1	0	1	0	0	1	0	1	0	2	2	2	2	3	3	3	3	3	2	2	2	2	2	2	2	2	2	2	2	2	2
552	266	1	1	2	2	2	1	0	0	1	0	1	1	1	1	0	0	0	2	2	3	3	2	5	4	2	2	2	2	3	5	3	3	3	3	3	2	2	2	2
553	242	2	4	1	1	2	0	0	0	1	0	1	1	0	1	0	1	0	3	3	3	3	3	3	3	2	2	2	2	2	4	2	2	2	2	2	3	2	2	2
554	190	2	1	1	2	2	1	0	1	0	0	1	0	1	0	0	0	0	3	3	3	3	3	3	3	3	3	3	3	3	2	3	2	2	3	2	3	3	2	3
555	263	1	3	2	2	4	0	0	1	0	0	0	0	0	0	1	0	0	2	3	2	2	2	3	3	3	3	3	3	3	3	3	3	3	3	4	3	3	3	4
556	241	1	1	2	2	2	1	1	0	0	0	1	1	0	1	1	0	0	3	3	3	3	3	3	3	3	3	3	3	3	3	3	3	3	3	3	3	3	3	3
557	184	2	1	2	2	3	0	1	0	1	0	1	0	1	0	0	0	0	3	3	4	4	1	3	1	2	2	3	3	2	2	2	2	3	2	2	2	2	2	2
558	275	2	1	2	2	3	0	1	0	1	0	0	0	0	1	1	0	0	2	2	2	2	2	3	3	3	3	3	3	2	3	3	3	3	3	3	3	3	3	3
559	208	1	2	2	2	3	1	1	1	1	0	1	1	1	1	1	1	0	2	2	2	3	3	3	3	3	3	3	3	3	3	3	3	3	3	3	3	3	3	3
560	239	1	1	2	2	3	0	0	1	0	1	0	0	1	0	1	0	0	2	2	2	2	2	2	2	2	2	2	2	2	2	2	2	2	2	2	2	2	2	2
561	220	1	1	2	2	2	1	0	0	0	0	1	0	0	0	0	0	0	1	1	2	2	3	2	2	2	1	1	1	2	3	2	2	1	2	1	1	2	1	1
562	232	1	1	2	2	3	1	0	0	0	0	1	0	0	0	0	0	0	3	3	2	2	3	2	3	3	3	4	4	2	4	2	3	3	3	4	2	2	2	3
563	235	1	1	2	2	3	1	1	1	1	0	1	1	1	1	1	1	0	2	2	2	2	2	2	2	2	2	2	2	2	2	1	3	3	3	3	3	3	3	3
564	238	1	2	2	2	1	1	1	1	1	0	1	1	1	1	0	0	0	2	2	2	2	2	2	2	2	2	2	2	2	2	2	2	2	2	2	2	2	2	2
565	224	1	1	2	1	3	0	1	0	0	0	1	0	1	0	0	1	0	3	3	3	3	3	3	3	3	3	3	3	3	3	3	3	3	3	3	3	3	3	3
566	234	2	1	2	2	4	0	0	1	0	0	1	1	0	0	0	0	0	3	3	3	3	3	3	3	3	3	3	3	3	3	3	3	3	3	3	4	4	4	4
567	200	1	1	1	2	3	1	1	1	0	0	1	1	1	1	1	0	0	3	3	3	3	3	3	3	3	3	3	3	3	3	3	3	3	3	3	3	3	3	3
568	205	2	1	2	2	3	0	1	0	0	0	1	0	1	0	1	0	0	3	3	4	2	2	4	4	3	4	4	4	3	4	3	2	2	4	4	2	3	3	3
569	208	2	1	2	2	2	1	1	0	0	1	1	1	0	0	0	1	0	2	3	4	2	2	3	2	4	3	3	3	3	3	3	3	3	3	3	3	3	3	3
570	225	2	2	1	2	3	1	1	1	0	1	1	1	1	1	1	1	1	2	2	3	3	2	3	2	2	2	2	2	1	1	3	3	3	3	3	3	3	3	4
571	256	2	1	2	2	3	0	0	1	0	0	1	0	0	1	0	0	0	2	2	2	2	2	3	3	2	2	2	2	3	3	3	2	2	3	3	3	3	3	3
572	209	1	1	1	2	3	1	1	0	0	0	0	1	0	1	0	0	0	2	2	2	2	2	2	2	2	2	2	2	2	2	2	2	1	2	4	3	3	3	3
573	265	2	1	2	2	2	0	1	0	0	0	1	1	0	0	0	0	0	2	2	2	2	3	3	3	3	3	3	3	3	3	3	3	4	3	3	2	3	2	2
574	244	1	1	2	2	3	0	1	1	0	0	1	1	1	0	0	0	0	3	2	3	3	2	2	2	2	2	2	2	2	2	2	2	2	2	2	3	3	3	3
575	235	1	1	2	2	3	1	1	0	1	0	1	0	1	1	1	0	0	3	3	4	3	2	2	3	3	2	2	2	2	4	3	2	4	4	3	3	3	3	4
